# Supplementary material for: Comprehensive genomic and transcriptomic analyses reveal prognostic stratification for esophageal squamous cell carcinoma
Source: Signal Transduct Target Ther. 2025 Jul 17;10:223. doi: 10.1038/s41392-025-02306-8 (PMC12267757; doi:10.1038/s41392-025-02306-8)
Supplement: Supplementary file 3 — Supplementary Table 3 [file 41392_2025_2306_MOESM3_ESM.xlsx]

## Sheet: Sheet1
Gene	Average_exp_FPKM	LE6_3_E140109_T_F	LE6_9_E140116_T_F	LE6_7_E140114_T_F	LE6_25_E140177_T_F	LE6_23_E140155_T_F	LE6_21_E140154_T_F	LE6_1_E140105_T_F	LE6_19_E140145_T_F	LE6_17_E140132_T_F	LE6_13_E140125_T_F	LE6_11_E140118_T_F	LE5_7_E140024_T_F	LE5_5_E140023_T_F	LE5_3_E140020_T_F	LE5_27_E140092_T_F	LE5_25_E140089_T_F	LE5_23_E140066_T_F	LE5_21_E140063_T_F	LE5_1_E140018_T_F	LE5_17_E140050_T_F	LE5_15_E140049_T_F	LE5_13_E140029_T_F	LE5_11_E140028_T_F	LE4_9_E130326_T_F	LE4_7_E130322_T_F	LE4_5_E130317_T_F	LE4_3_E130316_T_F	LE4_25_E140016_T_F	LE4_23_E140012_T_F	LE4_21_E140004_T_F	LE4_1_E130314_T_F	LE4_19_E130340_T_F	LE4_17_E130335_T_F	LE4_13_E130330_T_F	LE4_11_E130327_T_F	LE3_9_E130195_T_F	LE3_7_E130194_T_F	LE3_5_E130189_T_F	LE3_3_E130188_T_F	LE3_25_E130308_T_F	LE3_23_E130304_T_F	LE3_21_E130303_T_F	LE3_1_E130178_T_F	LE3_19_E130301_T_F	LE3_17_E130295_T_F	LE3_15_E130290_T_F	LE3_13_E130238_T_F	LE3_11_E130226_T_F
TP53	13.3843	5.4235	2.583	2.27	29.8828	3.6574	6.5718	5.557	36.7561	4.0041	9.4857	25.2353	8.1251	3.7769	29.8567	6.8724	23.7591	18.8931	10.9261	5.4861	6.2453	7.6385	13.703	22.0994	7.3055	12.5408	3.5184	19.0592	19.1198	20.1974	14.9533	4.4028	18.244	6.2453	10.0518	10.7734	19.9915	7.7845	27.2774	3.9913	15.7316	7.0166	48.1018	15.3301	4.5174	13.2349	3.9913	18.7266	6.01
TTN	1.33916	0.5897	0.4614	1.0209	0.7403	0.4496	1.2667	1.6063	1.64	0.5443	1.5514	1.2965	1.4556	0.2646	1.1701	1.001	1.7627	0.2136	0.155	1.0274	2.0775	1.1858	0.4608	0.2599	1.6415	0.5281	0.328	0.4489	2.2016	2.9639	2.0113	1.572	2.6198	2.0775	0.4467	0.7021	2.5123	1.1727	2.8891	1.0104	0.6771	1.5455	1.9088	0.9282	1.5903	0.4889	1.0104	1.4411	0.9122
NOTCH1	36.2765	51.6638	21.3637	13.758	84.1006	48.1293	27.2771	37.362	25.5183	11.7098	10.3929	29.7309	27.7239	17.4498	27.7901	25.337	45.8664	58.2562	70.7507	26.4246	6.2245	22.8443	38.3407	26.7253	25.5312	42.9448	113.208	18.7175	11.0049	17.4513	26.9981	21.3821	11.2037	6.2245	42.7436	66.9152	24.4316	15.7261	41.2915	75.115	59.1692	12.3008	57.4724	38.3778	21.0841	33.4933	75.115	15.9224	36.9765
CSMD3	0.0731537	0	0.5855	0.0999	0	0	0.0229	0.2378	0.0424	0.004	0.0054	0.3083	0	0.0016	0	0.0051	0.0047	0	0	0	0	0.0147	0	0.0135	0.055	0.0034	0.0299	0.0187	0.021	2.1399	0.0266	0.0055	0	0	0	0	0.0073	0.0464	0.0032	0.0412	0	0.0977	0.0789	0	0.0019	0.0101	0.0412	0	0.0136
SYNE1	2.50066	1.1577	1.0677	1.0956	0.8708	0.3252	1.264	1.3308	1.2401	0.7191	3.0081	1.6729	5.0205	1.1692	2.6982	1.8759	2.1739	0.8298	0.4947	2.3103	0.7986	2.1971	1.6957	2.825	2.414	0.4894	1.1701	0.808	2.455	6.6554	3.5076	2.1459	4.572	0.7986	2.3168	3.0383	0.7878	5.1552	3.8801	1.4882	1.4455	5.0458	1.8587	1.8724	2.1839	2.4438	1.4882	1.659	5.1309
KMT2D	26.9345	30.425	19.7691	17.9582	26.9409	31.9706	21.4517	14.8483	27.5173	11.0818	13.1792	18.8095	20.9314	22.0499	15.6448	17.6579	19.6201	26.4538	98.5282	24.7988	15.4811	30.7064	22.2879	28.5014	24.1557	27.5719	66.3251	38.8634	8.5021	19.5302	19.5623	18.5	15.3771	15.4811	29.2591	45.1169	15.2737	17.8667	31.4792	50.7996	37.0656	19.3077	39.2275	14.4596	16.9931	23.5023	50.7996	20.8129	18.716
MUC16	2.7507	0.0463	0.413	0.7892	0.2986	0.4251	0.0263	1.2078	0.1543	0.0941	0.1119	0.7711	0.5122	0.3433	0	0.1692	1.5774	0.007	5.9811	0.7055	4.1617	2.1386	0.2925	0.0546	5.1869	0.8343	0.0992	0.8987	1.5399	0.5513	7.8675	0.9557	5.8698	4.1617	0.4676	1.9384	0.3894	0.0625	0.606	22.8262	51.2962	0.6383	8.352	33.5258	0.1066	1.4363	22.8262	0.0608	0.3318
CDKN2A	10.8401	10.9749	78.2092	0.0679	25.7122	0.773	17.6333	0.4345	0.3065	0.1613	1.0747	42.8494	0.6709	32.7987	21.495	0.1967	0.4348	19.2143	0	52.6622	22.0018	21.7874	19.6893	0.3197	34.5199	0.0769	16.713	57.1635	52.0197	6.6453	1.5894	0.2983	0.2014	22.0018	0.9823	25.6831	7.4209	14.283	0.6225	58.4886	0.5494	0.8815	0.1417	9.2813	7.5884	14.4128	58.4886	0.3136	1.2179
FAT1	44.1031	17.9077	54.2416	38.4028	15.3656	50.5854	104.49	60.1347	49.5874	114.496	22.736	67.0816	51.6199	22.3122	31.4979	42.2615	73.2961	43.5189	22.7842	25.5741	21.3633	90.7016	16.1809	41.3337	37.978	79.6293	24.478	35.4254	28.2113	52.9227	23.7695	95.4043	11.4091	21.3633	32.2925	43.1211	15.4592	35.3599	39.4213	36.5823	52.1473	19.2692	91.9974	87.9936	53.1428	6.4806	36.5823	77.5837	65.2541
EP300	23.5982	30.2209	24.4716	26.0777	33.1812	20.0654	23.2381	21.0087	32.3777	22.392	22.3526	27.1616	19.4309	24.3839	30.9015	25.5226	31.0818	16.7307	16.7187	26.0949	25.9113	16.3366	21.321	41.471	26.2111	28.5126	23.3308	25.031	18.3618	22.8874	25.9734	26.0418	28.0384	25.9113	16.7413	30.8125	25.6418	17.4886	30.6193	19.8244	16.1549	26.6707	24.4726	30.1373	31.2779	23.3032	19.8244	20.2386	27.8046
DNAH5	0.445366	0.2919	1.0826	0.0226	0.0915	0.0353	0.3704	0.0651	0.2011	0.1941	0.073	0.1346	0.6838	0.1261	2.4193	0.0419	0.031	1.1765	0	0.2181	3.9399	0.2068	0.0918	0.0969	0.0524	0.5342	0.3794	0.2501	0.0578	0.4964	1.051	0.1715	1.4755	3.9399	0.4477	0.0474	0.0526	0.8683	0.4367	1.1483	0.1134	1.3592	0.242	0.4123	0.0601	0.0138	1.1483	0.0199	0.2947
MUC5B	5.52964	0.0419	0.0999	0.9707	0.2453	0.9103	0.1823	0.0889	0.5907	0.0544	0.1514	0.0143	0.3302	1.6078	0.2172	0.2633	0.1374	0.3639	18.6835	0.3688	0.2608	0.3929	0.4137	0.3702	0.4484	0.2193	0.2283	66.0779	0.0563	0.3698	3.5669	1.5799	0.0405	0.2608	1.7955	0.9941	0.1556	0.354	1.7924	3.2663	9.516	0.2104	1.5729	0.3076	0.122	0.2553	3.2663	0.173	0.637
PCLO	1.62014	2.2066	0.6354	0.4234	0	0.4185	0.3527	3.4181	4.9543	0.3319	0.9751	1.1787	0.0456	0.4122	0.1274	0.1321	0.2768	1.3421	0	0	17.4601	0.8431	0.8168	0.744	2.771	0.6302	5.1621	0.1717	2.161	2.3487	0.9261	0.0915	7.4475	17.4601	0.1885	0.8736	0.8359	0.0962	1.5088	2.0228	0.8696	0.0238	1.1889	2.7665	0.089	1.2573	2.0228	0.154	0.0867
RYR2	2.01649	0.3581	1.1577	0.9116	5.4269	2.0706	0.2358	0.4894	5.2538	0.1342	3.2339	0.3235	3.8903	0.4076	8.4342	1.46	3.3207	0.054	0.5562	2.7059	0.0753	2.4908	0.3103	1.8145	1.7216	2.3276	0.2242	0.9375	0.1368	6.0085	0.9094	0.1581	3.8248	0.0753	0.2672	1.2537	0.7237	0.5137	0.9042	11.3433	0.8787	1.5405	2.3143	0.2754	0.3867	0.6182	11.3433	0.3903	1.2773
LRP1B	0.636652	0	0.0122	0.0301	0.0075	0.0064	0.0746	0.6138	0.1412	0.23	0.2477	0.79	0.0787	0.0174	0	0.4354	0.1058	0	0.2726	0.0933	0	0.1632	0.1494	0.2269	1.0678	0.0086	0.3602	0.0699	0.0903	0.9369	0.0315	0.0103	0.0569	0	0	0	0.1393	0.0197	1.3255	1.027	0.0323	0.0631	0.6519	0.008	0.2953	0.6309	1.027	0.7089	0.0766
DST	20.7311	18.9569	15.5997	19.4682	10.1683	3.4624	21.0898	13.7974	19.329	20.9392	24.3095	31.0041	26.9085	19.3266	61.4171	19.2695	5.9602	12.0853	2.7953	39.9409	10.9995	13.3664	9.4465	10.6429	17.415	13.6438	6.3739	12.3215	53.0994	17.4068	9.7868	32.574	23.4537	10.9995	16.3776	8.3935	41.3552	21.8024	5.1037	5.5444	5.3751	27.9901	49.4822	38.5898	52.0674	21.1828	5.5444	13.9208	40.5667
OBSCN	10.942	14.9505	2.4418	5.0919	16.0822	12.9023	4.1909	2.0457	21.2633	2.2337	3.7433	9.9384	6.1517	2.8729	3.8771	12.7422	5.7689	2.9685	5.1323	6.3954	2.747	9.9101	17.6038	14.8975	8.5063	13.548	17.1933	17.7471	4.7942	12.929	4.7929	1.8088	16.675	2.747	14.3286	12.3589	9.5811	2.2043	7.8671	15.5712	17.6826	3.2128	3.9073	0.4962	3.8396	3.0707	15.5712	4.6817	5.7087
RB1	7.50776	1.1605	11.4247	9.4855	1.189	3.5077	6.3947	8.7499	3.0029	8.6549	9.9756	3.112	7.6869	4.5639	7.0506	9.0941	4.9203	4.1361	0.8662	6.0006	25.8702	5.5045	1.7475	3.1266	7.5721	4.6778	2.1598	2.0358	3.7464	7.4729	7.4556	24.8529	18.6594	25.8702	2.4171	1.4085	11.0688	9.8132	9.2618	3.807	5.236	6.8461	11.8595	7.3314	20.0647	5.8072	3.807	15.3101	5.8211
RP1	0.144852	0.0186	2.0993	0.0168	0.0313	0.104	0.0989	0.2463	0.1011	0.0367	0.0446	0	0.0488	0.0987	0.0485	0.0299	0.0857	0.0295	0	0.1147	0.0458	0.3984	0.0161	0.1064	0.0079	0.0717	0.0116	0.1603	0.0342	0.442	0.4069	0.3964	0.6542	0.0458	0.1738	0	0.0737	0.2673	0.2178	0.0191	0.3083	0.1362	0.0961	0.0731	0.0815	0.0622	0.0191	0.0837	0.0343
USH2A	0.094592	0	0.0106	0.1244	0	0.0068	0.017	0.138	0.049	0.0157	0.1977	0.0793	0.0592	0.0245	0.0345	0.0556	0.0439	0.015	0	0	1.2783	0.0226	0.0509	0.0275	0.0777	0.0358	0.0098	0.0148	0.0078	0.3647	0.1095	0.0399	0.3255	1.2783	0.0148	0	0.0787	0.0271	0.0866	0.0329	0.0363	0.0527	0.0929	0.0191	0.1523	0.0548	0.0329	0.0498	0.0793
[truncated: 153 more columns]
