# Supplementary material for: Comprehensive genomic and transcriptomic analyses reveal prognostic stratification for esophageal squamous cell carcinoma
Source: Signal Transduct Target Ther. 2025 Jul 17;10:223. doi: 10.1038/s41392-025-02306-8 (PMC12267757; doi:10.1038/s41392-025-02306-8)
Supplement: Supplementary file 4 — Supplementary Table 4 [file 41392_2025_2306_MOESM4_ESM.xlsx]

## Sheet: Sheet1
Mutation_frequency_rank	Gene	S1 vs. S2/3_pvalue	S2 vs. S1/3_pvalue	S3 vs. S1/2_pvalue	S1_Mutated_samples	S1_total_samples	S1_Mutated_frequency	S2_Mutated_samples	S2_total_samples	S2_Mutated_frequency	S3_Mutated_samples	S3_total_samples	S3_Mutated_frequency
1	TP53	0.106366	0.630222	0.0286913	51	63	0.809524	45	53	0.849057	75	80	0.9375
2	TTN	0.75484	0.411711	0.657872	26	63	0.412698	18	53	0.339623	33	80	0.4125
3	NOTCH1	0.863706	0.585033	0.411592	16	63	0.253968	12	53	0.226415	24	80	0.3
4	CSMD3	0.145055	0.566503	0.390825	10	63	0.15873	14	53	0.264151	21	80	0.2625
5	SYNE1	0.678622	0.0760364	0.232205	11	63	0.174603	4	53	0.0754717	16	80	0.2
6	KMT2D	0.20169	0.187581	1	13	63	0.206349	5	53	0.0943396	12	80	0.15
7	MUC16	0.671339	1	0.689332	11	63	0.174603	8	53	0.150943	11	80	0.1375
8	CDKN2A	0.513546	0.244008	0.833398	7	63	0.111111	10	53	0.188679	10	80	0.125
9	FAT1	0.0024523	0.23229	0.0822209	15	63	0.238095	4	53	0.0754717	6	80	0.075
10	EP300	0.636075	0.446562	0.651766	8	63	0.126984	4	53	0.0754717	10	80	0.125
11	DNAH5	1	0.200986	0.347459	7	63	0.111111	3	53	0.0566038	11	80	0.1375
12	MUC5B	0.615702	0.792111	0.811036	5	63	0.0793651	6	53	0.113208	9	80	0.1125
13	PCLO	0.0810585	0.598726	0.345308	10	63	0.15873	4	53	0.0754717	6	80	0.075
14	RYR2	0.0243039	0.792111	0.091586	2	63	0.031746	6	53	0.113208	12	80	0.15
15	LRP1B	0.194206	0.291214	0.808876	9	63	0.142857	3	53	0.0566038	7	80	0.0875
16	DST	0.276896	1	0.127891	3	63	0.047619	4	53	0.0754717	10	80	0.125
17	OBSCN	0.597989	0.784162	1	7	63	0.111111	4	53	0.0754717	7	80	0.0875
18	RB1	0.795192	0.267596	0.617968	5	63	0.0793651	7	53	0.132075	6	80	0.075
19	RP1	0.795192	0.579652	1	5	63	0.0793651	6	53	0.113208	7	80	0.0875
20	USH2A	1	0.163005	0.212687	6	63	0.0952381	2	53	0.0377358	10	80	0.125
21	AHNAK2	0.590873	1	0.440448	4	63	0.0634921	4	53	0.0754717	8	80	0.1
22	FAT2	0.590873	0.564841	0.198069	4	63	0.0634921	3	53	0.0566038	9	80	0.1125
23	KMT2C	0.252	0.363233	1	7	63	0.111111	2	53	0.0377358	6	80	0.075
24	NFE2L2	0.778005	0.555061	1	4	63	0.0634921	5	53	0.0943396	6	80	0.075
25	PLEC	1	0.555061	0.596672	5	63	0.0793651	5	53	0.0943396	5	80	0.0625
26	RYR1	0.0971493	1	0.108603	2	63	0.031746	4	53	0.0754717	10	80	0.125
27	CEP350	1	0.363233	0.413122	5	63	0.0793651	2	53	0.0377358	8	80	0.1
28	CREBBP	0.778005	0.23978	0.596672	4	63	0.0634921	6	53	0.113208	5	80	0.0625
29	DNAH11	0.771734	1	0.78319	5	63	0.0793651	4	53	0.0754717	5	80	0.0625
30	MUC17	0.567641	0.76333	1	6	63	0.0952381	3	53	0.0566038	6	80	0.075
31	XIRP2	0.567641	0.363233	0.785573	6	63	0.0952381	2	53	0.0377358	7	80	0.0875
32	ZNF750	0.00309532	0.363233	0.000213739	0	63	0	2	53	0.0377358	13	80	0.1625
33	ADGRV1	1	1	1	4	63	0.0634921	4	53	0.0754717	6	80	0.075
34	AHNAK	0.148086	0.359078	0.78319	7	63	0.111111	2	53	0.0377358	5	80	0.0625
35	DNAH6	1	0.359078	0.260315	4	63	0.0634921	2	53	0.0377358	8	80	0.1
36	FAT4	0.384352	0.7625	0.78319	6	63	0.0952381	3	53	0.0566038	5	80	0.0625
37	FSIP2	0.069922	0.0128449	1	8	63	0.126984	0	53	0	6	80	0.075
38	HERC1	0.384352	0.117794	0.575053	6	63	0.0952381	1	53	0.0188679	7	80	0.0875
39	MYH2	0.771734	0.7625	1	5	63	0.0793651	3	53	0.0566038	6	80	0.075
40	SPTA1	0.771734	0.7625	1	5	63	0.0793651	3	53	0.0566038	6	80	0.075
41	FAM135B	1	0.519063	0.553362	4	63	0.0634921	2	53	0.0377358	6	80	0.075
42	FAT3	1	0.117232	0.246359	4	63	0.0634921	6	53	0.113208	3	80	0.0375
43	HMCN1	0.0289683	0.519966	0.246359	8	63	0.126984	2	53	0.0377358	3	80	0.0375
44	LYST	0.554939	0.751643	0.773279	3	63	0.047619	4	53	0.0754717	6	80	0.075
45	PIK3CA	0.356022	0.191964	0.773279	6	63	0.0952381	1	53	0.0188679	6	80	0.075
46	RIMS1	1	1	0.773279	4	63	0.0634921	3	53	0.0566038	6	80	0.075
47	SYNE2	0.356022	0.191964	0.773279	6	63	0.0952381	1	53	0.0188679	6	80	0.075
48	ABCA13	0.107664	0.312286	0.553362	1	63	0.015873	5	53	0.0943396	6	80	0.075
49	CCDC168	0.754784	0.519063	0.23441	3	63	0.047619	2	53	0.0377358	7	80	0.0875
50	CEP192	0.107664	0.737671	0.23441	1	63	0.015873	4	53	0.0754717	7	80	0.0875
51	CFAP47	0.20555	0.186265	1	6	63	0.0952381	1	53	0.0188679	5	80	0.0625
52	COL22A1	0.754784	0.737671	1	3	63	0.047619	4	53	0.0754717	5	80	0.0625
53	COL6A3	0.20555	0.737671	0.127355	6	63	0.0952381	4	53	0.0754717	2	80	0.025
54	CSMD1	0.20555	0.186265	1	6	63	0.0952381	1	53	0.0188679	5	80	0.0625
55	DMD	0.0102195	0.737671	0.0731942	0	63	0	4	53	0.0754717	8	80	0.1
56	EYS	0.754784	0.737671	1	3	63	0.047619	4	53	0.0754717	5	80	0.0625
57	GRIN2B	1	1	1	4	63	0.0634921	3	53	0.0566038	5	80	0.0625
58	MROH2B	0.754784	0.090106	0.366015	3	63	0.047619	6	53	0.113208	3	80	0.0375
59	NAV3	0.527732	1	0.764479	5	63	0.0793651	3	53	0.0566038	4	80	0.05
60	NBEA	1	0.519063	0.553362	4	63	0.0634921	2	53	0.0377358	6	80	0.075
61	NRXN3	1	0.737671	0.764479	4	63	0.0634921	4	53	0.0754717	4	80	0.05
62	SCN1A	0.754784	0.186265	0.0731942	3	63	0.047619	1	53	0.0188679	8	80	0.1
63	SI	0.527732	0.519063	1	5	63	0.0793651	2	53	0.0377358	5	80	0.0625
64	TCHH	0.754784	0.312286	0.764479	3	63	0.047619	5	53	0.0943396	4	80	0.05
65	ZFHX4	1	0.737671	0.764479	4	63	0.0634921	4	53	0.0754717	4	80	0.05
66	APOB	0.0785002	0.0646758	1	6	63	0.0952381	0	53	0	4	80	0.05
67	COL6A5	0.507946	0.171631	1	2	63	0.031746	5	53	0.0943396	4	80	0.05
68	DNAH9	0.747972	1	1	4	63	0.0634921	3	53	0.0566038	4	80	0.05
69	KALRN	0.505721	1	0.321939	2	63	0.031746	2	53	0.0377358	6	80	0.075
70	MDN1	1	0.292372	0.321939	3	63	0.047619	1	53	0.0188679	6	80	0.075
71	PCDH15	0.335796	0.730384	1	5	63	0.0793651	2	53	0.0377358	4	80	0.05
72	PKHD1	0.505721	1	0.742959	2	63	0.031746	3	53	0.0566038	5	80	0.0625
73	PXDNL	0.507946	0.730384	0.126827	2	63	0.031746	2	53	0.0377358	7	80	0.0875
74	RELN	0.505721	0.292372	0.0941282	2	63	0.031746	1	53	0.0188679	7	80	0.0875
75	RYR3	0.507946	0.492487	0.761122	2	63	0.031746	4	53	0.0754717	5	80	0.0625
76	SDK1	0.505721	1	0.321939	2	63	0.031746	2	53	0.0377358	6	80	0.075
77	THSD7A	0.179685	0.29424	1	6	63	0.0952381	1	53	0.0188679	4	80	0.05
78	ABCC9	0.505721	1	0.742959	2	63	0.031746	3	53	0.0566038	5	80	0.0625
79	ADGB	1	1	0.742959	3	63	0.047619	2	53	0.0377358	5	80	0.0625
80	ASPM	0.505721	0.463651	1	2	63	0.031746	4	53	0.0754717	4	80	0.05
81	ASXL1	0.0785002	0.0646758	1	6	63	0.0952381	0	53	0	4	80	0.05
82	BIRC6	0.0785002	1	0.204087	6	63	0.0952381	2	53	0.0377358	2	80	0.025
83	COL4A4	0.505721	1	0.742959	2	63	0.031746	3	53	0.0566038	5	80	0.0625
84	CUL3	0.505721	1	0.321939	2	63	0.031746	2	53	0.0377358	6	80	0.075
85	DNAH17	0.276185	0.705008	0.490483	1	63	0.015873	3	53	0.0566038	5	80	0.0625
86	DNAH8	0.505721	1	0.321939	2	63	0.031746	2	53	0.0377358	6	80	0.075
87	FRMPD4	0.729425	1	1	4	63	0.0634921	2	53	0.0377358	4	80	0.05
88	MUC12	0.505721	0.463651	1	2	63	0.031746	4	53	0.0754717	4	80	0.05
89	MYH4	0.472276	0.448774	1	4	63	0.0634921	1	53	0.0188679	4	80	0.05
90	NINL	0.296136	0.292372	1	5	63	0.0793651	1	53	0.0188679	4	80	0.05
91	NPAP1	0.1724	0.137656	1	1	63	0.015873	5	53	0.0943396	4	80	0.05
92	PRUNE2	0.505721	0.137656	0.531768	2	63	0.031746	5	53	0.0943396	3	80	0.0375
93	SHANK2	0.505721	1	0.321939	2	63	0.031746	2	53	0.0377358	6	80	0.075
94	ZNF729	0.0785002	1	0.204087	6	63	0.0952381	2	53	0.0377358	2	80	0.025
95	ADGRB3	0.472276	1	0.74018	4	63	0.0634921	2	53	0.0377358	3	80	0.0375
96	ANKRD17	0.272745	0.448148	0.14479	4	63	0.0634921	3	53	0.0566038	1	80	0.0125
97	BRINP1	0.276185	0.0620489	0.74018	1	63	0.015873	5	53	0.0943396	3	80	0.0375
98	CACNA1S	1	0.448774	0.490483	3	63	0.047619	1	53	0.0188679	5	80	0.0625
99	CCDC141	0.0600736	0.0620489	1	0	63	0	5	53	0.0943396	4	80	0.05
100	CDH8	0.721116	0.0620489	0.314177	2	63	0.031746	5	53	0.0943396	2	80	0.025
101	CHD6	1	0.448148	1	2	63	0.031746	3	53	0.0566038	3	80	0.0375
102	CMYA5	1	0.255895	0.314177	3	63	0.047619	4	53	0.0754717	2	80	0.025
103	COL11A1	0.721116	0.448774	0.163261	2	63	0.031746	1	53	0.0188679	6	80	0.075
104	COL6A6	0.472276	1	0.74018	4	63	0.0634921	2	53	0.0377358	3	80	0.0375
105	CSPG4	0.721116	1	0.490483	2	63	0.031746	2	53	0.0377358	5	80	0.0625
106	DGKB	0.272745	1	0.475767	4	63	0.0634921	2	53	0.0377358	2	80	0.025
107	DIDO1	0.721116	0.448774	0.163261	2	63	0.031746	1	53	0.0188679	6	80	0.075
108	DNAH3	1	1	0.71806	2	63	0.031746	2	53	0.0377358	4	80	0.05
109	DNAH7	0.721116	1	0.490483	2	63	0.031746	2	53	0.0377358	5	80	0.0625
110	FBXW7	0.0322017	0.116637	0.74018	6	63	0.0952381	0	53	0	3	80	0.0375
111	FLG	0.713496	1	1	3	63	0.047619	2	53	0.0377358	3	80	0.0375
112	FMN2	1	0.448774	0.490483	3	63	0.047619	1	53	0.0188679	5	80	0.0625
113	HMCN2	1	0.448774	0.490483	3	63	0.047619	1	53	0.0188679	5	80	0.0625
114	LAMA5	1	1	1	3	63	0.047619	2	53	0.0377358	4	80	0.05
115	LRP1	0.713496	0.685151	0.71806	3	63	0.047619	1	53	0.0188679	4	80	0.05
116	MALRD1	1	0.705008	0.74018	3	63	0.047619	3	53	0.0566038	3	80	0.0375
117	MDGA2	1	0.705008	0.74018	3	63	0.047619	3	53	0.0566038	3	80	0.0375
118	MYCBP2	0.472276	0.116637	0.490483	4	63	0.0634921	0	53	0	5	80	0.0625
119	PAPPA2	0.472276	0.448774	1	4	63	0.0634921	1	53	0.0188679	4	80	0.05
120	PTPRT	0.721116	0.705008	1	2	63	0.031746	3	53	0.0566038	4	80	0.05
121	RIF1	0.721116	0.705008	1	2	63	0.031746	3	53	0.0566038	4	80	0.05
122	RNF213	1	0.448774	0.490483	3	63	0.047619	1	53	0.0188679	5	80	0.0625
123	SACS	0.721116	0.705008	1	2	63	0.031746	3	53	0.0566038	4	80	0.05
124	SCN10A	0.721116	1	0.490483	2	63	0.031746	2	53	0.0377358	5	80	0.0625
125	TEX15	0.0600736	0.0620489	1	0	63	0	5	53	0.0943396	4	80	0.05
126	UNC13B	0.276185	0.255895	1	1	63	0.015873	4	53	0.0754717	4	80	0.05
127	VPS13B	0.0600736	1	0.0331926	0	63	0	2	53	0.0377358	7	80	0.0875
128	ZFHX3	0.440422	0.215434	1	1	63	0.015873	4	53	0.0754717	3	80	0.0375
129	ACSS3	1	0.110796	0.0649805	2	63	0.031746	0	53	0	6	80	0.075
130	AKAP6	0.0563374	0.448148	0.275156	0	63	0	3	53	0.0566038	5	80	0.0625
131	ALMS1	0.713496	1	1	3	63	0.047619	2	53	0.0377358	3	80	0.0375
132	ANK1	1	0.448148	1	2	63	0.031746	3	53	0.0566038	3	80	0.0375
133	ANK2	1	0.110796	0.0649805	2	63	0.031746	0	53	0	6	80	0.075
134	ANK3	1	0.448148	1	2	63	0.031746	3	53	0.0566038	3	80	0.0375
135	ASTN1	0.713496	1	1	3	63	0.047619	2	53	0.0377358	3	80	0.0375
136	ATR	0.713496	0.685151	0.71806	3	63	0.047619	1	53	0.0188679	4	80	0.05
137	BAZ2B	0.113981	0.685151	0.475767	5	63	0.0793651	1	53	0.0188679	2	80	0.025
138	CDH10	1	0.685151	0.275156	2	63	0.031746	1	53	0.0188679	5	80	0.0625
139	CDH23	0.272745	0.448148	0.14479	4	63	0.0634921	3	53	0.0566038	1	80	0.0125
140	CFAP46	0.440422	0.215434	1	1	63	0.015873	4	53	0.0754717	3	80	0.0375
141	CHD9	1	1	0.71806	2	63	0.031746	2	53	0.0377358	4	80	0.05
142	CPLANE1	0.713496	1	1	3	63	0.047619	2	53	0.0377358	3	80	0.0375
143	CUBN	1	0.448148	1	2	63	0.031746	3	53	0.0566038	3	80	0.0375
144	DCC	1	1	0.71806	2	63	0.031746	2	53	0.0377358	4	80	0.05
145	DYNC2H1	1	1	0.71806	2	63	0.031746	2	53	0.0377358	4	80	0.05
146	GOLGB1	1	0.685151	0.275156	2	63	0.031746	1	53	0.0188679	5	80	0.0625
147	GRIN2A	1	1	0.71806	2	63	0.031746	2	53	0.0377358	4	80	0.05
148	HECW2	0.272745	0.110796	0.71806	4	63	0.0634921	0	53	0	4	80	0.05
149	HIVEP1	1	0.110796	0.0649805	2	63	0.031746	0	53	0	6	80	0.075
150	HIVEP3	0.113981	0.110796	1	5	63	0.0793651	0	53	0	3	80	0.0375
151	ICE1	0.713496	0.110796	0.275156	3	63	0.047619	0	53	0	5	80	0.0625
152	IGSF10	0.272745	0.448148	0.14479	4	63	0.0634921	3	53	0.0566038	1	80	0.0125
153	MROH1	0.113981	0.110796	1	5	63	0.0793651	0	53	0	3	80	0.0375
154	MYH13	1	0.448148	1	2	63	0.031746	3	53	0.0566038	3	80	0.0375
155	NEB	0.440422	0.0347762	0.475767	1	63	0.015873	5	53	0.0943396	2	80	0.025
156	PDE3A	1	0.685151	0.275156	2	63	0.031746	1	53	0.0188679	5	80	0.0625
157	PKD1	0.113981	1	0.14479	5	63	0.0793651	2	53	0.0377358	1	80	0.0125
158	PPFIA2	1	0.448148	1	2	63	0.031746	3	53	0.0566038	3	80	0.0375
159	PRDM9	0.682719	0.19274	0.446455	3	63	0.047619	0	53	0	4	80	0.05
160	PTCH1	0.113981	0.110796	1	5	63	0.0793651	0	53	0	3	80	0.0375
161	SCN2A	1	0.676595	0.446455	2	63	0.031746	1	53	0.0188679	4	80	0.05
162	SMG1	0.0563374	0.685151	0.00850439	0	63	0	1	53	0.0188679	7	80	0.0875
163	SORCS1	0.713496	1	1	3	63	0.047619	2	53	0.0377358	3	80	0.0375
164	SPEG	1	1	0.71806	2	63	0.031746	2	53	0.0377358	4	80	0.05
165	SPEN	0.713496	0.685151	0.71806	3	63	0.047619	1	53	0.0188679	4	80	0.05
166	SPTBN1	1	0.448148	1	2	63	0.031746	3	53	0.0566038	3	80	0.0375
167	TMEM132B	0.713496	0.685151	0.71806	3	63	0.047619	1	53	0.0188679	4	80	0.05
168	TMEM132C	0.713496	0.685151	0.71806	3	63	0.047619	1	53	0.0188679	4	80	0.05
169	TRIOBP	0.272745	0.110796	0.71806	4	63	0.0634921	0	53	0	4	80	0.05
170	UBR4	0.713496	0.685151	0.71806	3	63	0.047619	1	53	0.0188679	4	80	0.05
171	USP34	0.713496	1	1	3	63	0.047619	2	53	0.0377358	3	80	0.0375
172	UTRN	1	0.676595	0.446455	2	63	0.031746	1	53	0.0188679	4	80	0.05
173	VPS13A	1	0.110796	0.0649805	2	63	0.031746	0	53	0	6	80	0.075
174	ZBBX	0.440422	0.448148	0.71806	1	63	0.015873	3	53	0.0566038	4	80	0.05
175	ZNF536	0.713496	0.685151	0.71806	3	63	0.047619	1	53	0.0188679	4	80	0.05
176	ADCY5	0.214323	0.19274	1	4	63	0.0634921	0	53	0	3	80	0.0375
177	ADD1	0.682719	0.19274	0.446455	3	63	0.047619	0	53	0	4	80	0.05
178	ARHGAP39	0.682719	0.676595	1	3	63	0.047619	1	53	0.0188679	3	80	0.0375
179	BRINP3	0.682719	0.676595	1	3	63	0.047619	1	53	0.0188679	3	80	0.0375
180	C6	1	0.676595	0.446455	2	63	0.031746	1	53	0.0188679	4	80	0.05
181	CACNA1H	0.179566	0.193249	0.00412281	0	63	0	0	53	0	6	80	0.075
182	CCDC40	0.214323	0.676595	0.702641	4	63	0.0634921	1	53	0.0188679	2	80	0.025
183	CNTN6	0.214323	0.19274	1	4	63	0.0634921	0	53	0	3	80	0.0375
184	CNTNAP4	0.214323	0.19274	1	4	63	0.0634921	0	53	0	3	80	0.0375
185	CNTNAP5	1	0.676595	0.446455	2	63	0.031746	1	53	0.0188679	4	80	0.05
186	COL19A1	1	1	1	2	63	0.031746	2	53	0.0377358	3	80	0.0375
187	CPS1	1	1	1	2	63	0.031746	2	53	0.0377358	3	80	0.0375
188	CROCC2	1	1	1	2	63	0.031746	2	53	0.0377358	3	80	0.0375
189	CTNNA3	0.682719	0.676595	1	3	63	0.047619	1	53	0.0188679	3	80	0.0375
190	DCDC1	0.682719	0.390506	0.24383	3	63	0.047619	3	53	0.0566038	1	80	0.0125
191	DMBT1	1	0.676595	0.446455	2	63	0.031746	1	53	0.0188679	4	80	0.05
192	DSCAM	1	0.390506	0.702641	2	63	0.031746	3	53	0.0566038	2	80	0.025
193	DYNC1H1	1	0.676595	0.446455	2	63	0.031746	1	53	0.0188679	4	80	0.05
194	DYSF	0.214323	0.19274	1	4	63	0.0634921	0	53	0	3	80	0.0375
195	EFCAB8	0.682719	0.19274	0.446455	3	63	0.047619	0	53	0	4	80	0.05
196	EPHA2	1	0.390506	0.702641	2	63	0.031746	3	53	0.0566038	2	80	0.025
197	EPHB1	0.432666	1	0.446455	1	63	0.015873	2	53	0.0377358	4	80	0.05
198	EPPK1	1	0.390506	0.702641	2	63	0.031746	3	53	0.0566038	2	80	0.025
199	FREM1	0.432666	0.676595	0.123844	1	63	0.015873	1	53	0.0188679	5	80	0.0625
200	GRID2IP	0.432666	1	0.446455	1	63	0.015873	2	53	0.0377358	4	80	0.05
201	GRM8	0.214323	0.676595	0.702641	4	63	0.0634921	1	53	0.0188679	2	80	0.025
202	HSPG2	0.432666	0.390506	1	1	63	0.015873	3	53	0.0566038	3	80	0.0375
203	HUWE1	0.0989134	0.390506	0.446455	0	63	0	3	53	0.0566038	4	80	0.05
204	IGF2R	0.432666	0.390506	1	1	63	0.015873	3	53	0.0566038	3	80	0.0375
205	JAG2	0.388402	0.346619	0.083092	3	63	0.047619	3	53	0.0566038	0	80	0
206	JAK2	0.682719	1	0.702641	3	63	0.047619	2	53	0.0377358	2	80	0.025
207	KCNB1	0.432666	1	0.446455	1	63	0.015873	2	53	0.0377358	4	80	0.05
208	KIF1B	0.682719	0.19274	0.446455	3	63	0.047619	0	53	0	4	80	0.05
209	KIF26A	0.432666	0.676595	0.123844	1	63	0.015873	1	53	0.0188679	5	80	0.0625
210	LAMA3	0.388402	1	1	3	63	0.047619	1	53	0.0188679	2	80	0.025
211	LOC400499	1	1	1	2	63	0.031746	2	53	0.0377358	3	80	0.0375
212	LPA	0.432666	1	0.446455	1	63	0.015873	2	53	0.0377358	4	80	0.05
213	LRP2	0.432666	0.676595	0.123844	1	63	0.015873	1	53	0.0188679	5	80	0.0625
214	LRRC53	0.214323	1	0.24383	4	63	0.0634921	2	53	0.0377358	1	80	0.0125
215	LRRC7	1	1	0.68957	2	63	0.031746	1	53	0.0188679	3	80	0.0375
216	MORC1	0.682719	0.390506	0.24383	3	63	0.047619	3	53	0.0566038	1	80	0.0125
217	MYH1	1	0.390506	0.702641	2	63	0.031746	3	53	0.0566038	2	80	0.025
218	MYH14	0.214323	0.676595	0.702641	4	63	0.0634921	1	53	0.0188679	2	80	0.025
219	MYH15	1	1	1	2	63	0.031746	2	53	0.0377358	3	80	0.0375
220	MYH3	0.0989134	0.676595	0.0192253	0	63	0	1	53	0.0188679	6	80	0.075
221	MYH8	0.432666	1	0.446455	1	63	0.015873	2	53	0.0377358	4	80	0.05
222	NID2	0.682719	0.19274	0.446455	3	63	0.047619	0	53	0	4	80	0.05
223	NLRP11	1	1	1	2	63	0.031746	2	53	0.0377358	3	80	0.0375
224	NOTCH2	0.0989134	1	0.123844	0	63	0	2	53	0.0377358	5	80	0.0625
225	NRXN1	0.432666	0.0870952	0.702641	1	63	0.015873	4	53	0.0754717	2	80	0.025
226	PCDH11X	1	0.19274	0.123844	2	63	0.031746	0	53	0	5	80	0.0625
227	PCDHA3	0.432666	1	0.446455	1	63	0.015873	2	53	0.0377358	4	80	0.05
228	PDE4D	1	0.662379	1	2	63	0.031746	2	53	0.0377358	2	80	0.025
229	PLCE1	0.682719	0.676595	1	3	63	0.047619	1	53	0.0188679	3	80	0.0375
230	PLCG1	0.432666	0.0164646	0.24383	1	63	0.015873	5	53	0.0943396	1	80	0.0125
231	PPFIA4	1	1	1	2	63	0.031746	2	53	0.0377358	3	80	0.0375
232	PTPN13	1	1	1	2	63	0.031746	2	53	0.0377358	3	80	0.0375
233	PTPRD	0.432666	1	0.446455	1	63	0.015873	2	53	0.0377358	4	80	0.05
234	REV3L	0.682719	0.19274	0.446455	3	63	0.047619	0	53	0	4	80	0.05
235	SPATA31E1	0.682719	0.390506	0.24383	3	63	0.047619	3	53	0.0566038	1	80	0.0125
236	SPHKAP	0.214323	1	0.24383	4	63	0.0634921	2	53	0.0377358	1	80	0.0125
237	SPTBN5	0.682719	0.19274	0.446455	3	63	0.047619	0	53	0	4	80	0.05
238	STAB2	0.432666	0.676595	0.123844	1	63	0.015873	1	53	0.0188679	5	80	0.0625
239	SYCP2	1	0.0870952	0.24383	2	63	0.031746	4	53	0.0754717	1	80	0.0125
240	TENM2	0.682719	0.19274	0.446455	3	63	0.047619	0	53	0	4	80	0.05
241	TLN1	0.214323	0.676595	0.702641	4	63	0.0634921	1	53	0.0188679	2	80	0.025
242	TNIK	1	1	1	2	63	0.031746	2	53	0.0377358	3	80	0.0375
243	TRHDE	0.432666	0.19274	0.0192253	1	63	0.015873	0	53	0	6	80	0.075
244	TTC6	0.682719	1	0.702641	3	63	0.047619	2	53	0.0377358	2	80	0.025
245	UNC13C	1	0.676595	0.446455	2	63	0.031746	1	53	0.0188679	4	80	0.05
246	USP24	1	1	1	2	63	0.031746	2	53	0.0377358	3	80	0.0375
247	VPS8	1	1	1	2	63	0.031746	2	53	0.0377358	3	80	0.0375
248	VWF	0.682719	0.676595	1	3	63	0.047619	1	53	0.0188679	3	80	0.0375
249	ZIC1	1	0.676595	0.446455	2	63	0.031746	1	53	0.0188679	4	80	0.05
250	ZNF804A	1	1	1	2	63	0.031746	2	53	0.0377358	3	80	0.0375
251	ZNF804B	1	0.19274	0.123844	2	63	0.031746	0	53	0	5	80	0.0625
252	ZNF836	0.0989134	0.676595	0.0192253	0	63	0	1	53	0.0188679	6	80	0.075
253	ZSWIM8	0.682719	0.676595	1	3	63	0.047619	1	53	0.0188679	3	80	0.0375
254	ABCA3	0.179566	0.193249	0.00412281	0	63	0	0	53	0	6	80	0.075
255	ACACB	0.666205	0.662379	0.68957	1	63	0.015873	2	53	0.0377358	3	80	0.0375
256	ADAM29	1	1	0.68957	2	63	0.031746	1	53	0.0188679	3	80	0.0375
257	ADCY8	0.666205	0.0467348	0.403865	1	63	0.015873	4	53	0.0754717	1	80	0.0125
258	AHDC1	0.666205	0.193249	0.0423825	1	63	0.015873	0	53	0	5	80	0.0625
259	AJUBA	1	0.346619	0.403865	2	63	0.031746	3	53	0.0566038	1	80	0.0125
260	AKAP12	0.388402	0.193249	0.68957	3	63	0.047619	0	53	0	3	80	0.0375
261	AKAP9	0.388402	1	1	3	63	0.047619	1	53	0.0188679	2	80	0.025
262	ANKFN1	0.179566	0.662379	0.227824	0	63	0	2	53	0.0377358	4	80	0.05
263	ANKRD11	0.666205	0.662379	0.68957	1	63	0.015873	2	53	0.0377358	3	80	0.0375
264	ANKRD36C	0.666205	1	0.227824	1	63	0.015873	1	53	0.0188679	4	80	0.05
265	APC2	0.179566	1	0.0423825	0	63	0	1	53	0.0188679	5	80	0.0625
266	ARHGAP30	0.388402	0.662379	0.403865	3	63	0.047619	2	53	0.0377358	1	80	0.0125
267	ARHGEF19	0.388402	0.193249	0.68957	3	63	0.047619	0	53	0	3	80	0.0375
268	ARID1B	1	1	0.68957	2	63	0.031746	1	53	0.0188679	3	80	0.0375
269	ARID2	1	0.193249	0.227824	2	63	0.031746	0	53	0	4	80	0.05
270	ASH1L	0.179566	0.662379	0.227824	0	63	0	2	53	0.0377358	4	80	0.05
271	ASXL3	0.666205	0.662379	0.68957	1	63	0.015873	2	53	0.0377358	3	80	0.0375
272	ATAD2	0.179566	0.662379	0.227824	0	63	0	2	53	0.0377358	4	80	0.05
273	BAP1	0.666205	1	0.227824	1	63	0.015873	1	53	0.0188679	4	80	0.05
274	BICDL2	0.666205	0.662379	0.68957	1	63	0.015873	2	53	0.0377358	3	80	0.0375
275	BRCA2	1	1	0.68957	2	63	0.031746	1	53	0.0188679	3	80	0.0375
276	C4orf54	1	1	0.400017	1	63	0.015873	1	53	0.0188679	3	80	0.0375
277	CAD	0.666205	0.662379	0.68957	1	63	0.015873	2	53	0.0377358	3	80	0.0375
278	CCDC14	0.388402	0.662379	0.403865	3	63	0.047619	2	53	0.0377358	1	80	0.0125
279	CCDC39	0.0854954	1	0.403865	4	63	0.0634921	1	53	0.0188679	1	80	0.0125
280	CD163L1	0.179566	0.662379	0.227824	0	63	0	2	53	0.0377358	4	80	0.05
281	CDC42BPA	0.179566	0.346619	0.68957	0	63	0	3	53	0.0566038	3	80	0.0375
282	CEP295	1	1	0.68957	2	63	0.031746	1	53	0.0188679	3	80	0.0375
283	CERK	1	0.193249	0.227824	2	63	0.031746	0	53	0	4	80	0.05
284	CFAP44	0.178042	1	0.160676	0	63	0	1	53	0.0188679	4	80	0.05
285	CHD3	0.013758	0.193249	0.403865	5	63	0.0793651	0	53	0	1	80	0.0125
286	CILP	1	0.193249	0.227824	2	63	0.031746	0	53	0	4	80	0.05
287	CLEC14A	1	0.662379	1	2	63	0.031746	2	53	0.0377358	2	80	0.025
288	CNTRL	1	1	0.400017	1	63	0.015873	1	53	0.0188679	3	80	0.0375
289	COBL	1	1	0.68957	2	63	0.031746	1	53	0.0188679	3	80	0.0375
290	COL7A1	0.388402	0.193249	0.68957	3	63	0.047619	0	53	0	3	80	0.0375
291	COL8A1	0.388402	0.193249	0.68957	3	63	0.047619	0	53	0	3	80	0.0375
292	CTNNA2	1	0.662379	1	2	63	0.031746	2	53	0.0377358	2	80	0.025
293	DCAF4L2	1	0.662379	1	2	63	0.031746	2	53	0.0377358	2	80	0.025
294	DMXL2	0.388402	0.346619	0.083092	3	63	0.047619	3	53	0.0566038	0	80	0
295	DNAH2	0.388402	0.662379	0.403865	3	63	0.047619	2	53	0.0377358	1	80	0.0125
296	DOCK4	0.666205	0.662379	0.68957	1	63	0.015873	2	53	0.0377358	3	80	0.0375
297	EIF2AK4	0.666205	0.346619	1	1	63	0.015873	3	53	0.0566038	2	80	0.025
298	ENPP2	0.666205	1	0.227824	1	63	0.015873	1	53	0.0188679	4	80	0.05
299	EP400	0.013758	0.193249	0.403865	5	63	0.0793651	0	53	0	1	80	0.0125
300	EPHA3	0.666205	0.662379	0.68957	1	63	0.015873	2	53	0.0377358	3	80	0.0375
301	FER1L5	0.666205	0.193249	0.0423825	1	63	0.015873	0	53	0	5	80	0.0625
302	FLG2	0.666205	0.346619	1	1	63	0.015873	3	53	0.0566038	2	80	0.025
303	FRY	0.666205	1	0.227824	1	63	0.015873	1	53	0.0188679	4	80	0.05
304	GNAS	1	1	0.68957	2	63	0.031746	1	53	0.0188679	3	80	0.0375
305	GREB1	0.388402	0.662379	0.403865	3	63	0.047619	2	53	0.0377358	1	80	0.0125
306	GREB1L	0.666205	0.662379	0.68957	1	63	0.015873	2	53	0.0377358	3	80	0.0375
307	GRIK3	1	0.193249	0.227824	2	63	0.031746	0	53	0	4	80	0.05
308	GRM1	0.666205	0.193249	0.0423825	1	63	0.015873	0	53	0	5	80	0.0625
309	HCN4	0.388402	1	1	3	63	0.047619	1	53	0.0188679	2	80	0.025
310	HDAC9	0.179566	1	0.0423825	0	63	0	1	53	0.0188679	5	80	0.0625
311	HECTD4	0.388402	0.662379	0.403865	3	63	0.047619	2	53	0.0377358	1	80	0.0125
312	HELZ2	0.0854954	0.193249	1	4	63	0.0634921	0	53	0	2	80	0.025
313	HEPH	0.388402	1	1	3	63	0.047619	1	53	0.0188679	2	80	0.025
314	HHLA1	0.179566	0.346619	0.68957	0	63	0	3	53	0.0566038	3	80	0.0375
315	HRNR	0.666205	1	0.227824	1	63	0.015873	1	53	0.0188679	4	80	0.05
316	IGFN1	1	1	0.68957	2	63	0.031746	1	53	0.0188679	3	80	0.0375
317	IGSF1	0.179566	0.0467348	1	0	63	0	4	53	0.0754717	2	80	0.025
318	ITGA8	1	1	0.68957	2	63	0.031746	1	53	0.0188679	3	80	0.0375
319	ITGB4	0.666205	0.193249	0.0423825	1	63	0.015873	0	53	0	5	80	0.0625
320	JMJD1C	0.388402	0.662379	0.403865	3	63	0.047619	2	53	0.0377358	1	80	0.0125
321	KDM6A	0.330285	1	0.650194	3	63	0.047619	1	53	0.0188679	1	80	0.0125
322	KDR	0.666205	0.193249	0.0423825	1	63	0.015873	0	53	0	5	80	0.0625
323	KHDRBS2	0.388402	0.662379	0.403865	3	63	0.047619	2	53	0.0377358	1	80	0.0125
324	KLHL32	1	0.613396	1	1	63	0.015873	2	53	0.0377358	2	80	0.025
325	LAMA1	0.179566	0.662379	0.227824	0	63	0	2	53	0.0377358	4	80	0.05
326	LAMA2	0.0854954	0.662379	0.083092	4	63	0.0634921	2	53	0.0377358	0	80	0
327	LRP5	1	1	0.68957	2	63	0.031746	1	53	0.0188679	3	80	0.0375
328	MAGEC1	0.179566	0.346619	0.68957	0	63	0	3	53	0.0566038	3	80	0.0375
329	MED13	0.0854954	1	0.403865	4	63	0.0634921	1	53	0.0188679	1	80	0.0125
330	MKI67	0.179566	0.662379	0.227824	0	63	0	2	53	0.0377358	4	80	0.05
331	MOV10L1	0.388402	1	1	3	63	0.047619	1	53	0.0188679	2	80	0.025
332	MPDZ	0.388402	1	1	3	63	0.047619	1	53	0.0188679	2	80	0.025
333	MTCL1	0.388402	0.662379	0.403865	3	63	0.047619	2	53	0.0377358	1	80	0.0125
334	MYH7	0.178042	0.123419	1	0	63	0	3	53	0.0566038	2	80	0.025
335	MYO10	0.178042	0.123419	1	0	63	0	3	53	0.0566038	2	80	0.025
336	MYO15A	0.0854954	0.193249	1	4	63	0.0634921	0	53	0	2	80	0.025
337	MYO9B	0.388402	1	1	3	63	0.047619	1	53	0.0188679	2	80	0.025
338	MYOF	1	0.662379	1	2	63	0.031746	2	53	0.0377358	2	80	0.025
339	NCKAP5	0.666205	1	0.227824	1	63	0.015873	1	53	0.0188679	4	80	0.05
340	NES	0.666205	0.662379	0.68957	1	63	0.015873	2	53	0.0377358	3	80	0.0375
341	NLRC5	0.666205	1	0.227824	1	63	0.015873	1	53	0.0188679	4	80	0.05
342	NLRP5	0.666205	0.662379	0.68957	1	63	0.015873	2	53	0.0377358	3	80	0.0375
343	NOTCH3	0.388402	1	1	3	63	0.047619	1	53	0.0188679	2	80	0.025
344	NPHS1	1	0.662379	1	2	63	0.031746	2	53	0.0377358	2	80	0.025
345	NRK	0.666205	0.346619	1	1	63	0.015873	3	53	0.0566038	2	80	0.025
346	NRXN2	0.666205	0.346619	1	1	63	0.015873	3	53	0.0566038	2	80	0.025
347	NWD1	0.388402	0.193249	0.68957	3	63	0.047619	0	53	0	3	80	0.0375
348	OBSL1	0.388402	1	1	3	63	0.047619	1	53	0.0188679	2	80	0.025
349	OR4A16	0.179566	0.662379	0.227824	0	63	0	2	53	0.0377358	4	80	0.05
350	PARD3	0.0854954	1	0.403865	4	63	0.0634921	1	53	0.0188679	1	80	0.0125
351	PARP14	0.179566	0.346619	0.68957	0	63	0	3	53	0.0566038	3	80	0.0375
352	PBRM1	1	1	0.68957	2	63	0.031746	1	53	0.0188679	3	80	0.0375
353	PCDHA1	1	1	0.68957	2	63	0.031746	1	53	0.0188679	3	80	0.0375
354	PCDHGA4	1	1	0.68957	2	63	0.031746	1	53	0.0188679	3	80	0.0375
355	PLEKHG3	0.666205	1	0.227824	1	63	0.015873	1	53	0.0188679	4	80	0.05
356	PLXNB2	0.666205	0.662379	0.68957	1	63	0.015873	2	53	0.0377358	3	80	0.0375
357	PPP1R9A	0.666205	0.662379	0.68957	1	63	0.015873	2	53	0.0377358	3	80	0.0375
358	PREX1	0.388402	1	1	3	63	0.047619	1	53	0.0188679	2	80	0.025
359	RASGRP3	0.666205	1	0.227824	1	63	0.015873	1	53	0.0188679	4	80	0.05
360	REG1A	0.388402	0.193249	0.68957	3	63	0.047619	0	53	0	3	80	0.0375
361	RIMS2	0.666205	1	0.227824	1	63	0.015873	1	53	0.0188679	4	80	0.05
362	RNF19A	1	1	0.68957	2	63	0.031746	1	53	0.0188679	3	80	0.0375
363	SAMD9L	0.666205	0.662379	0.68957	1	63	0.015873	2	53	0.0377358	3	80	0.0375
364	SARDH	0.666205	0.662379	0.68957	1	63	0.015873	2	53	0.0377358	3	80	0.0375
365	SCAF1	1	0.193249	0.227824	2	63	0.031746	0	53	0	4	80	0.05
366	SCN7A	0.388402	0.193249	0.68957	3	63	0.047619	0	53	0	3	80	0.0375
367	SCN9A	0.00306983	0.326204	0.0805491	5	63	0.0793651	0	53	0	0	80	0
368	SEMA6B	0.179566	1	0.0423825	0	63	0	1	53	0.0188679	5	80	0.0625
369	SETX	1	0.346619	0.403865	2	63	0.031746	3	53	0.0566038	1	80	0.0125
370	SHANK1	0.666205	0.662379	0.68957	1	63	0.015873	2	53	0.0377358	3	80	0.0375
371	SLITRK5	0.666205	0.662379	0.68957	1	63	0.015873	2	53	0.0377358	3	80	0.0375
372	SORBS2	1	1	0.68957	2	63	0.031746	1	53	0.0188679	3	80	0.0375
373	SORL1	0.330285	0.613396	0.0805491	3	63	0.047619	2	53	0.0377358	0	80	0
374	SPAG1	0.388402	0.193249	0.68957	3	63	0.047619	0	53	0	3	80	0.0375
375	SPEF2	1	1	0.68957	2	63	0.031746	1	53	0.0188679	3	80	0.0375
376	SPTB	0.388402	1	1	3	63	0.047619	1	53	0.0188679	2	80	0.025
377	SRCAP	0.388402	1	1	3	63	0.047619	1	53	0.0188679	2	80	0.025
378	SRRM2	1	1	0.68957	2	63	0.031746	1	53	0.0188679	3	80	0.0375
379	ST18	1	1	0.68957	2	63	0.031746	1	53	0.0188679	3	80	0.0375
380	TENM1	0.388402	0.193249	0.68957	3	63	0.047619	0	53	0	3	80	0.0375
381	TG	1	0.662379	1	2	63	0.031746	2	53	0.0377358	2	80	0.025
382	TIAM2	1	0.662379	1	2	63	0.031746	2	53	0.0377358	2	80	0.025
383	TICRR	0.666205	1	0.227824	1	63	0.015873	1	53	0.0188679	4	80	0.05
384	TMEM131	0.666205	0.193249	0.0423825	1	63	0.015873	0	53	0	5	80	0.0625
385	TMEM132D	1	1	0.68957	2	63	0.031746	1	53	0.0188679	3	80	0.0375
386	TPTE	0.666205	0.346619	1	1	63	0.015873	3	53	0.0566038	2	80	0.025
387	TRIP12	0.388402	1	1	3	63	0.047619	1	53	0.0188679	2	80	0.025
388	UNC13A	1	1	0.68957	2	63	0.031746	1	53	0.0188679	3	80	0.0375
389	USP29	0.179566	1	0.0423825	0	63	0	1	53	0.0188679	5	80	0.0625
390	VCAN	1	0.662379	1	2	63	0.031746	2	53	0.0377358	2	80	0.025
391	VPS13D	1	0.346619	0.403865	2	63	0.031746	3	53	0.0566038	1	80	0.0125
392	ZEB2	1	1	0.68957	2	63	0.031746	1	53	0.0188679	3	80	0.0375
393	ZMYM6	0.388402	0.193249	0.68957	3	63	0.047619	0	53	0	3	80	0.0375
394	ZNF180	1	1	0.68957	2	63	0.031746	1	53	0.0188679	3	80	0.0375
395	ZNF208	0.666205	0.662379	0.68957	1	63	0.015873	2	53	0.0377358	3	80	0.0375
396	ZNF318	0.388402	0.662379	0.403865	3	63	0.047619	2	53	0.0377358	1	80	0.0125
397	ZNF469	1	1	0.68957	2	63	0.031746	1	53	0.0188679	3	80	0.0375
398	A2M	1	1	0.400017	1	63	0.015873	1	53	0.0188679	3	80	0.0375
399	ABCA2	1	0.613396	1	1	63	0.015873	2	53	0.0377358	2	80	0.025
400	ABCA7	0.330285	1	0.650194	3	63	0.047619	1	53	0.0188679	1	80	0.0125
401	ACTN3	1	0.326204	0.160676	1	63	0.015873	0	53	0	4	80	0.05
402	ADAM21	0.330285	1	0.650194	3	63	0.047619	1	53	0.0188679	1	80	0.0125
403	ADAMTS16	1	0.613396	1	1	63	0.015873	2	53	0.0377358	2	80	0.025
404	ADAMTS18	0.657232	1	1	2	63	0.031746	1	53	0.0188679	2	80	0.025
405	ADAMTS7	0.595007	0.57584	1	2	63	0.031746	0	53	0	2	80	0.025
406	ADAMTS9	1	1	0.400017	1	63	0.015873	1	53	0.0188679	3	80	0.0375
407	ADCK1	0.595007	0.57584	1	2	63	0.031746	0	53	0	2	80	0.025
408	ADCY10	0.330285	1	0.650194	3	63	0.047619	1	53	0.0188679	1	80	0.0125
409	ADGRE2	0.330285	1	0.650194	3	63	0.047619	1	53	0.0188679	1	80	0.0125
410	ADRA1A	1	0.613396	1	1	63	0.015873	2	53	0.0377358	2	80	0.025
411	AKAP4	0.178042	0.613396	0.400017	0	63	0	2	53	0.0377358	3	80	0.0375
412	ANKAR	1	0.326204	0.160676	1	63	0.015873	0	53	0	4	80	0.05
413	ANKRD31	1	0.326204	0.160676	1	63	0.015873	0	53	0	4	80	0.05
414	ARFGEF2	1	1	0.400017	1	63	0.015873	1	53	0.0188679	3	80	0.0375
415	ARNT	1	0.326204	0.160676	1	63	0.015873	0	53	0	4	80	0.05
416	ATP2A2	0.657232	0.326204	0.400017	2	63	0.031746	0	53	0	3	80	0.0375
417	ATP2A3	0.178042	0.613396	0.400017	0	63	0	2	53	0.0377358	3	80	0.0375
418	ATRNL1	0.657232	0.123419	0.0805491	2	63	0.031746	3	53	0.0566038	0	80	0
419	AXDND1	1	0.613396	1	1	63	0.015873	2	53	0.0377358	2	80	0.025
420	BNC2	1	1	0.400017	1	63	0.015873	1	53	0.0188679	3	80	0.0375
421	BOD1L1	0.330285	0.326204	1	3	63	0.047619	0	53	0	2	80	0.025
422	BPI	0.330285	1	0.650194	3	63	0.047619	1	53	0.0188679	1	80	0.0125
423	C10orf71	1	1	0.400017	1	63	0.015873	1	53	0.0188679	3	80	0.0375
424	C6orf118	0.330285	0.613396	0.0805491	3	63	0.047619	2	53	0.0377358	0	80	0
425	CACNA1B	0.657232	0.326204	0.400017	2	63	0.031746	0	53	0	3	80	0.0375
426	CACNA1E	0.657232	1	1	2	63	0.031746	1	53	0.0188679	2	80	0.025
427	CASP8	1	0.57584	0.306448	1	63	0.015873	0	53	0	3	80	0.0375
428	CASZ1	0.330285	0.326204	1	3	63	0.047619	0	53	0	2	80	0.025
429	CBWD5	1	1	0.400017	1	63	0.015873	1	53	0.0188679	3	80	0.0375
430	CC2D2A	1	1	0.400017	1	63	0.015873	1	53	0.0188679	3	80	0.0375
431	CCDC178	0.330285	0.326204	1	3	63	0.047619	0	53	0	2	80	0.025
432	CCDC187	0.330285	1	0.650194	3	63	0.047619	1	53	0.0188679	1	80	0.0125
433	CCDC191	0.178042	0.613396	0.400017	0	63	0	2	53	0.0377358	3	80	0.0375
434	CCDC30	0.657232	0.613396	0.650194	2	63	0.031746	2	53	0.0377358	1	80	0.0125
435	CCDC85A	0.178042	0.613396	0.400017	0	63	0	2	53	0.0377358	3	80	0.0375
436	CDH18	1	0.613396	1	1	63	0.015873	2	53	0.0377358	2	80	0.025
437	CELSR1	0.330285	1	0.650194	3	63	0.047619	1	53	0.0188679	1	80	0.0125
438	CELSR3	0.657232	0.613396	0.650194	2	63	0.031746	2	53	0.0377358	1	80	0.0125
439	CEMIP2	0.657232	0.613396	0.650194	2	63	0.031746	2	53	0.0377358	1	80	0.0125
440	CENPF	1	1	0.400017	1	63	0.015873	1	53	0.0188679	3	80	0.0375
441	CEP170B	1	0.613396	1	1	63	0.015873	2	53	0.0377358	2	80	0.025
442	CFAP54	0.657232	1	1	2	63	0.031746	1	53	0.0188679	2	80	0.025
443	CHD7	0.657232	1	1	2	63	0.031746	1	53	0.0188679	2	80	0.025
444	CHD8	1	1	0.400017	1	63	0.015873	1	53	0.0188679	3	80	0.0375
445	CHRD	0.178042	1	0.160676	0	63	0	1	53	0.0188679	4	80	0.05
446	CIT	1	1	0.400017	1	63	0.015873	1	53	0.0188679	3	80	0.0375
447	CLASP1	1	0.295734	0.646512	1	63	0.015873	2	53	0.0377358	1	80	0.0125
448	CLSTN2	0.595007	0.295734	0.14661	2	63	0.031746	2	53	0.0377358	0	80	0
449	COL14A1	0.0376705	0.326204	0.650194	4	63	0.0634921	0	53	0	1	80	0.0125
450	COL1A1	1	0.613396	1	1	63	0.015873	2	53	0.0377358	2	80	0.025
451	COL1A2	0.657232	1	1	2	63	0.031746	1	53	0.0188679	2	80	0.025
452	CR2	0.657232	1	1	2	63	0.031746	1	53	0.0188679	2	80	0.025
453	CROCC	0.657232	0.326204	0.400017	2	63	0.031746	0	53	0	3	80	0.0375
454	CRYBG3	0.657232	1	1	2	63	0.031746	1	53	0.0188679	2	80	0.025
455	CSMD2	0.657232	1	1	2	63	0.031746	1	53	0.0188679	2	80	0.025
456	CTNND2	1	1	0.400017	1	63	0.015873	1	53	0.0188679	3	80	0.0375
457	CUL9	0.657232	0.326204	0.400017	2	63	0.031746	0	53	0	3	80	0.0375
458	CUX2	1	0.326204	0.160676	1	63	0.015873	0	53	0	4	80	0.05
459	DAPK1	1	1	0.400017	1	63	0.015873	1	53	0.0188679	3	80	0.0375
460	DCHS1	0.657232	1	1	2	63	0.031746	1	53	0.0188679	2	80	0.025
461	DENND1B	1	1	0.400017	1	63	0.015873	1	53	0.0188679	3	80	0.0375
462	DENND4B	0.330285	1	0.650194	3	63	0.047619	1	53	0.0188679	1	80	0.0125
463	DHTKD1	1	1	0.400017	1	63	0.015873	1	53	0.0188679	3	80	0.0375
464	DMXL1	1	0.123419	0.650194	1	63	0.015873	3	53	0.0566038	1	80	0.0125
465	DNAH14	0.330285	1	0.650194	3	63	0.047619	1	53	0.0188679	1	80	0.0125
466	DOCK2	0.330285	0.326204	1	3	63	0.047619	0	53	0	2	80	0.025
467	DOP1A	0.657232	0.613396	0.650194	2	63	0.031746	2	53	0.0377358	1	80	0.0125
468	DPP10	0.657232	0.613396	0.650194	2	63	0.031746	2	53	0.0377358	1	80	0.0125
469	DZIP3	1	0.613396	1	1	63	0.015873	2	53	0.0377358	2	80	0.025
470	EIF5B	0.330285	0.326204	1	3	63	0.047619	0	53	0	2	80	0.025
471	ENAM	1	0.613396	1	1	63	0.015873	2	53	0.0377358	2	80	0.025
472	EPHA5	1	0.613396	1	1	63	0.015873	2	53	0.0377358	2	80	0.025
473	EPHA7	0.657232	1	1	2	63	0.031746	1	53	0.0188679	2	80	0.025
474	EPRS1	1	1	0.400017	1	63	0.015873	1	53	0.0188679	3	80	0.0375
475	EPS15	0.657232	0.613396	0.650194	2	63	0.031746	2	53	0.0377358	1	80	0.0125
476	EXPH5	0.657232	1	1	2	63	0.031746	1	53	0.0188679	2	80	0.025
477	F8	1	0.123419	0.650194	1	63	0.015873	3	53	0.0566038	1	80	0.0125
478	FAM193A	0.657232	1	1	2	63	0.031746	1	53	0.0188679	2	80	0.025
479	FAM47C	1	0.613396	1	1	63	0.015873	2	53	0.0377358	2	80	0.025
480	FAM71B	1	0.613396	1	1	63	0.015873	2	53	0.0377358	2	80	0.025
481	FBN2	0.657232	0.123419	0.0805491	2	63	0.031746	3	53	0.0566038	0	80	0
482	FCRL1	1	0.613396	1	1	63	0.015873	2	53	0.0377358	2	80	0.025
483	FCRL3	0.178042	1	0.160676	0	63	0	1	53	0.0188679	4	80	0.05
484	FMNL1	1	0.123419	0.650194	1	63	0.015873	3	53	0.0566038	1	80	0.0125
485	FNDC1	0.0376705	0.326204	0.650194	4	63	0.0634921	0	53	0	1	80	0.0125
486	GAPVD1	0.178042	0.613396	0.400017	0	63	0	2	53	0.0377358	3	80	0.0375
487	GCC2	1	0.613396	1	1	63	0.015873	2	53	0.0377358	2	80	0.025
488	GCFC2	1	0.613396	1	1	63	0.015873	2	53	0.0377358	2	80	0.025
489	GEM	1	0.123419	0.650194	1	63	0.015873	3	53	0.0566038	1	80	0.0125
490	GEMIN5	0.657232	0.326204	0.400017	2	63	0.031746	0	53	0	3	80	0.0375
491	GGCX	0.657232	1	1	2	63	0.031746	1	53	0.0188679	2	80	0.025
492	GGT5	1	0.613396	1	1	63	0.015873	2	53	0.0377358	2	80	0.025
493	GPHN	0.657232	1	1	2	63	0.031746	1	53	0.0188679	2	80	0.025
494	GRHL2	0.0376705	0.326204	0.650194	4	63	0.0634921	0	53	0	1	80	0.0125
495	GRIA3	1	1	0.400017	1	63	0.015873	1	53	0.0188679	3	80	0.0375
496	GRIK2	0.657232	1	1	2	63	0.031746	1	53	0.0188679	2	80	0.025
497	GRM3	0.657232	1	1	2	63	0.031746	1	53	0.0188679	2	80	0.025
498	HCN1	1	0.0195417	0.0805491	1	63	0.015873	4	53	0.0754717	0	80	0
499	HERC2	0.657232	0.326204	0.400017	2	63	0.031746	0	53	0	3	80	0.0375
500	HFM1	0.178042	0.613396	0.400017	0	63	0	2	53	0.0377358	3	80	0.0375
501	HIRA	1	0.613396	1	1	63	0.015873	2	53	0.0377358	2	80	0.025
502	HYDIN	0.178042	0.613396	0.400017	0	63	0	2	53	0.0377358	3	80	0.0375
503	IRS4	1	0.326204	0.160676	1	63	0.015873	0	53	0	4	80	0.05
504	JPH2	0.657232	1	1	2	63	0.031746	1	53	0.0188679	2	80	0.025
505	KATNIP	0.178042	0.123419	1	0	63	0	3	53	0.0566038	2	80	0.025
506	KCNH2	0.330285	0.326204	1	3	63	0.047619	0	53	0	2	80	0.025
507	KCNMA1	1	1	0.400017	1	63	0.015873	1	53	0.0188679	3	80	0.0375
508	KCNT2	0.330285	1	0.650194	3	63	0.047619	1	53	0.0188679	1	80	0.0125
509	KDM2A	0.330285	0.326204	1	3	63	0.047619	0	53	0	2	80	0.025
510	KDM5C	0.657232	1	1	2	63	0.031746	1	53	0.0188679	2	80	0.025
511	KHDRBS3	0.0376705	0.326204	0.650194	4	63	0.0634921	0	53	0	1	80	0.0125
512	KIAA0408	1	0.613396	1	1	63	0.015873	2	53	0.0377358	2	80	0.025
513	KIAA1549	1	0.613396	1	1	63	0.015873	2	53	0.0377358	2	80	0.025
514	KIF13A	0.657232	1	1	2	63	0.031746	1	53	0.0188679	2	80	0.025
515	KL	0.330285	0.613396	0.0805491	3	63	0.047619	2	53	0.0377358	0	80	0
516	LAMB4	1	1	0.400017	1	63	0.015873	1	53	0.0188679	3	80	0.0375
517	LARGE1	0.657232	1	1	2	63	0.031746	1	53	0.0188679	2	80	0.025
518	LMO7	1	1	0.400017	1	63	0.015873	1	53	0.0188679	3	80	0.0375
519	LRP4	1	0.326204	0.160676	1	63	0.015873	0	53	0	4	80	0.05
520	LRRC4B	1	1	0.400017	1	63	0.015873	1	53	0.0188679	3	80	0.0375
521	LRRC9	1	0.613396	1	1	63	0.015873	2	53	0.0377358	2	80	0.025
522	LTBP1	0.657232	0.613396	0.650194	2	63	0.031746	2	53	0.0377358	1	80	0.0125
523	MACF1	0.178042	0.123419	1	0	63	0	3	53	0.0566038	2	80	0.025
524	MAST2	0.330285	1	0.650194	3	63	0.047619	1	53	0.0188679	1	80	0.0125
525	MB21D2	0.657232	1	1	2	63	0.031746	1	53	0.0188679	2	80	0.025
526	MBTPS1	0.657232	0.613396	0.650194	2	63	0.031746	2	53	0.0377358	1	80	0.0125
527	MED12L	0.657232	1	1	2	63	0.031746	1	53	0.0188679	2	80	0.025
528	MRC1	0.178042	1	0.160676	0	63	0	1	53	0.0188679	4	80	0.05
529	MTHFD1L	0.330285	0.326204	1	3	63	0.047619	0	53	0	2	80	0.025
530	MUC3A	0.657232	0.326204	0.400017	2	63	0.031746	0	53	0	3	80	0.0375
531	MYBPC2	0.330285	1	0.650194	3	63	0.047619	1	53	0.0188679	1	80	0.0125
532	MYH7B	0.178042	1	0.160676	0	63	0	1	53	0.0188679	4	80	0.05
533	MYH9	0.178042	0.613396	0.400017	0	63	0	2	53	0.0377358	3	80	0.0375
534	MYO15B	0.657232	1	1	2	63	0.031746	1	53	0.0188679	2	80	0.025
535	MYO16	1	1	0.400017	1	63	0.015873	1	53	0.0188679	3	80	0.0375
536	NACA	0.178042	0.123419	1	0	63	0	3	53	0.0566038	2	80	0.025
537	NBAS	0.330285	1	0.650194	3	63	0.047619	1	53	0.0188679	1	80	0.0125
538	NCOR2	1	0.613396	1	1	63	0.015873	2	53	0.0377358	2	80	0.025
539	NELL1	0.178042	0.326204	0.0104994	0	63	0	0	53	0	5	80	0.0625
540	NELL2	1	0.613396	1	1	63	0.015873	2	53	0.0377358	2	80	0.025
541	NIPBL	0.330285	1	0.650194	3	63	0.047619	1	53	0.0188679	1	80	0.0125
542	NLRP12	1	0.57584	0.306448	1	63	0.015873	0	53	0	3	80	0.0375
543	NLRP13	1	0.613396	1	1	63	0.015873	2	53	0.0377358	2	80	0.025
544	NLRP3	0.657232	1	1	2	63	0.031746	1	53	0.0188679	2	80	0.025
545	NPHP3	0.657232	1	1	2	63	0.031746	1	53	0.0188679	2	80	0.025
546	OR2M3	0.178042	0.0195417	0.650194	0	63	0	4	53	0.0754717	1	80	0.0125
547	OR4K1	0.0376705	0.326204	0.650194	4	63	0.0634921	0	53	0	1	80	0.0125
548	OR5M3	0.330285	0.326204	1	3	63	0.047619	0	53	0	2	80	0.025
549	OTOF	0.657232	0.326204	0.400017	2	63	0.031746	0	53	0	3	80	0.0375
550	OTOG	1	1	0.400017	1	63	0.015873	1	53	0.0188679	3	80	0.0375
551	OTOGL	1	1	0.400017	1	63	0.015873	1	53	0.0188679	3	80	0.0375
552	PATJ	0.178042	0.326204	0.0104994	0	63	0	0	53	0	5	80	0.0625
553	PCDH17	0.330285	0.326204	1	3	63	0.047619	0	53	0	2	80	0.025
554	PCDH8	0.330285	1	0.650194	3	63	0.047619	1	53	0.0188679	1	80	0.0125
555	PCDH9	0.657232	1	1	2	63	0.031746	1	53	0.0188679	2	80	0.025
556	PCDHA12	0.657232	0.613396	0.650194	2	63	0.031746	2	53	0.0377358	1	80	0.0125
557	PCDHA6	1	1	0.400017	1	63	0.015873	1	53	0.0188679	3	80	0.0375
558	PCDHA8	0.657232	0.326204	0.400017	2	63	0.031746	0	53	0	3	80	0.0375
559	PCDHGA1	1	1	0.400017	1	63	0.015873	1	53	0.0188679	3	80	0.0375
560	PCDHGA9	1	0.613396	1	1	63	0.015873	2	53	0.0377358	2	80	0.025
561	PCDHGB1	0.657232	1	1	2	63	0.031746	1	53	0.0188679	2	80	0.025
562	PCDHGB4	0.178042	0.613396	0.400017	0	63	0	2	53	0.0377358	3	80	0.0375
563	PCF11	1	1	0.400017	1	63	0.015873	1	53	0.0188679	3	80	0.0375
564	PDCD11	1	0.613396	1	1	63	0.015873	2	53	0.0377358	2	80	0.025
565	PDZD2	0.178042	0.613396	0.400017	0	63	0	2	53	0.0377358	3	80	0.0375
566	PDZRN3	0.657232	0.326204	0.400017	2	63	0.031746	0	53	0	3	80	0.0375
567	PDZRN4	0.178042	1	0.160676	0	63	0	1	53	0.0188679	4	80	0.05
568	PEAK1	1	0.123419	0.650194	1	63	0.015873	3	53	0.0566038	1	80	0.0125
569	PEX5L	1	1	0.400017	1	63	0.015873	1	53	0.0188679	3	80	0.0375
570	PHACTR3	1	0.326204	0.160676	1	63	0.015873	0	53	0	4	80	0.05
571	PIGG	1	0.613396	1	1	63	0.015873	2	53	0.0377358	2	80	0.025
572	PIK3CB	1	1	0.400017	1	63	0.015873	1	53	0.0188679	3	80	0.0375
573	PIK3CD	0.330285	1	0.650194	3	63	0.047619	1	53	0.0188679	1	80	0.0125
574	PKD1L1	0.178042	0.613396	0.400017	0	63	0	2	53	0.0377358	3	80	0.0375
575	PKHD1L1	0.0985676	1	0.14661	3	63	0.047619	1	53	0.0188679	0	80	0
576	PLA2R1	0.657232	1	1	2	63	0.031746	1	53	0.0188679	2	80	0.025
577	PLCB1	1	0.57584	0.306448	1	63	0.015873	0	53	0	3	80	0.0375
578	PLCL1	1	0.326204	0.160676	1	63	0.015873	0	53	0	4	80	0.05
579	PLXNA4	0.657232	0.613396	0.650194	2	63	0.031746	2	53	0.0377358	1	80	0.0125
580	PPIP5K2	0.178042	0.613396	0.400017	0	63	0	2	53	0.0377358	3	80	0.0375
581	PRRC2C	1	1	0.400017	1	63	0.015873	1	53	0.0188679	3	80	0.0375
582	PTPN21	0.657232	0.123419	0.0805491	2	63	0.031746	3	53	0.0566038	0	80	0
583	PTPRG	1	1	0.400017	1	63	0.015873	1	53	0.0188679	3	80	0.0375
584	PTPRM	1	0.613396	1	1	63	0.015873	2	53	0.0377358	2	80	0.025
585	PTPRN2	1	1	0.400017	1	63	0.015873	1	53	0.0188679	3	80	0.0375
586	PTPRQ	0.657232	1	1	2	63	0.031746	1	53	0.0188679	2	80	0.025
587	PWWP2A	1	0.613396	1	1	63	0.015873	2	53	0.0377358	2	80	0.025
588	RAB3GAP1	0.657232	0.613396	0.650194	2	63	0.031746	2	53	0.0377358	1	80	0.0125
589	RANBP2	0.0376705	0.326204	0.650194	4	63	0.0634921	0	53	0	1	80	0.0125
590	RBL1	1	1	0.400017	1	63	0.015873	1	53	0.0188679	3	80	0.0375
591	RGS3	0.657232	1	1	2	63	0.031746	1	53	0.0188679	2	80	0.025
592	RICTOR	1	1	0.400017	1	63	0.015873	1	53	0.0188679	3	80	0.0375
593	RNF43	0.178042	0.613396	0.400017	0	63	0	2	53	0.0377358	3	80	0.0375
594	ROBO2	1	0.326204	0.160676	1	63	0.015873	0	53	0	4	80	0.05
595	RPS6KA6	1	0.613396	1	1	63	0.015873	2	53	0.0377358	2	80	0.025
596	RTF1	0.595007	1	0.646512	2	63	0.031746	1	53	0.0188679	1	80	0.0125
597	RUNX1T1	1	0.613396	1	1	63	0.015873	2	53	0.0377358	2	80	0.025
598	RUSC1	0.178042	0.123419	1	0	63	0	3	53	0.0566038	2	80	0.025
599	S1PR2	0.0376705	0.326204	0.650194	4	63	0.0634921	0	53	0	1	80	0.0125
600	SAP30BP	0.657232	0.326204	0.400017	2	63	0.031746	0	53	0	3	80	0.0375
601	SBF2	0.178042	1	0.160676	0	63	0	1	53	0.0188679	4	80	0.05
602	SEC16A	1	1	0.400017	1	63	0.015873	1	53	0.0188679	3	80	0.0375
603	SEMA6D	0.330285	1	0.650194	3	63	0.047619	1	53	0.0188679	1	80	0.0125
604	SHROOM3	0.330285	0.326204	1	3	63	0.047619	0	53	0	2	80	0.025
605	SLC12A2	1	1	0.400017	1	63	0.015873	1	53	0.0188679	3	80	0.0375
606	SLC4A10	0.657232	1	1	2	63	0.031746	1	53	0.0188679	2	80	0.025
607	SLC6A19	0.657232	0.326204	0.400017	2	63	0.031746	0	53	0	3	80	0.0375
608	SLC9C2	0.178042	1	0.160676	0	63	0	1	53	0.0188679	4	80	0.05
609	SLCO1A2	0.657232	1	1	2	63	0.031746	1	53	0.0188679	2	80	0.025
610	SLCO1B1	0.178042	0.613396	0.400017	0	63	0	2	53	0.0377358	3	80	0.0375
611	SLIT1	0.178042	0.326204	0.0104994	0	63	0	0	53	0	5	80	0.0625
612	SLIT2	0.657232	1	1	2	63	0.031746	1	53	0.0188679	2	80	0.025
613	SMC4	0.330285	1	0.650194	3	63	0.047619	1	53	0.0188679	1	80	0.0125
614	SMCHD1	1	1	0.400017	1	63	0.015873	1	53	0.0188679	3	80	0.0375
615	SORCS3	0.330285	0.326204	1	3	63	0.047619	0	53	0	2	80	0.025
616	SPAG17	1	0.613396	1	1	63	0.015873	2	53	0.0377358	2	80	0.025
617	SPATA17	0.178042	1	0.160676	0	63	0	1	53	0.0188679	4	80	0.05
618	SSTR4	1	0.613396	1	1	63	0.015873	2	53	0.0377358	2	80	0.025
619	STARD9	0.657232	1	1	2	63	0.031746	1	53	0.0188679	2	80	0.025
620	STXBP5L	0.657232	0.326204	0.400017	2	63	0.031746	0	53	0	3	80	0.0375
621	STYXL2	1	0.613396	1	1	63	0.015873	2	53	0.0377358	2	80	0.025
622	SYNDIG1	0.657232	0.613396	0.650194	2	63	0.031746	2	53	0.0377358	1	80	0.0125
623	TAF1	0.178042	0.0195417	0.650194	0	63	0	4	53	0.0754717	1	80	0.0125
624	TANC2	1	0.613396	1	1	63	0.015873	2	53	0.0377358	2	80	0.025
625	TAOK3	0.657232	0.326204	0.400017	2	63	0.031746	0	53	0	3	80	0.0375
626	TCF12	1	0.613396	1	1	63	0.015873	2	53	0.0377358	2	80	0.025
627	TDRD10	0.657232	0.326204	0.400017	2	63	0.031746	0	53	0	3	80	0.0375
628	TECRL	0.657232	1	1	2	63	0.031746	1	53	0.0188679	2	80	0.025
629	TENM3	0.657232	1	1	2	63	0.031746	1	53	0.0188679	2	80	0.025
630	THBS1	1	1	0.400017	1	63	0.015873	1	53	0.0188679	3	80	0.0375
631	TMTC3	0.178042	1	0.160676	0	63	0	1	53	0.0188679	4	80	0.05
632	TNR	1	0.613396	1	1	63	0.015873	2	53	0.0377358	2	80	0.025
633	TNS1	0.657232	1	1	2	63	0.031746	1	53	0.0188679	2	80	0.025
634	TOGARAM1	1	0.613396	1	1	63	0.015873	2	53	0.0377358	2	80	0.025
635	TRIM42	1	0.613396	1	1	63	0.015873	2	53	0.0377358	2	80	0.025
636	TRIM51	1	1	1	1	63	0.015873	1	53	0.0188679	2	80	0.025
637	TRPC7	1	0.326204	0.160676	1	63	0.015873	0	53	0	4	80	0.05
638	TSGA10	1	1	0.400017	1	63	0.015873	1	53	0.0188679	3	80	0.0375
639	TTLL2	1	0.326204	0.160676	1	63	0.015873	0	53	0	4	80	0.05
640	UBA6	0.657232	1	1	2	63	0.031746	1	53	0.0188679	2	80	0.025
641	UBE3A	0.178042	0.0195417	0.650194	0	63	0	4	53	0.0754717	1	80	0.0125
642	UBR5	0.657232	0.326204	0.400017	2	63	0.031746	0	53	0	3	80	0.0375
643	UFL1	1	1	0.400017	1	63	0.015873	1	53	0.0188679	3	80	0.0375
644	USP54	0.0985676	0.57584	0.646512	3	63	0.047619	0	53	0	1	80	0.0125
645	USP9X	0.657232	0.613396	0.650194	2	63	0.031746	2	53	0.0377358	1	80	0.0125
646	VIRMA	1	0.613396	1	1	63	0.015873	2	53	0.0377358	2	80	0.025
647	VPS13C	0.178042	0.613396	0.400017	0	63	0	2	53	0.0377358	3	80	0.0375
648	WDFY4	0.657232	0.326204	0.400017	2	63	0.031746	0	53	0	3	80	0.0375
649	WDR17	0.657232	1	1	2	63	0.031746	1	53	0.0188679	2	80	0.025
650	WDR33	0.330285	0.613396	0.0805491	3	63	0.047619	2	53	0.0377358	0	80	0
651	WDR97	0.657232	0.326204	0.400017	2	63	0.031746	0	53	0	3	80	0.0375
652	ZAP70	0.657232	1	1	2	63	0.031746	1	53	0.0188679	2	80	0.025
653	ZC3H7B	0.657232	0.613396	0.650194	2	63	0.031746	2	53	0.0377358	1	80	0.0125
654	ZEB1	1	0.613396	1	1	63	0.015873	2	53	0.0377358	2	80	0.025
655	ZNF226	1	0.57584	0.306448	1	63	0.015873	0	53	0	3	80	0.0375
656	ZNF233	0.657232	0.613396	0.650194	2	63	0.031746	2	53	0.0377358	1	80	0.0125
657	ZNF451	0.657232	0.326204	0.400017	2	63	0.031746	0	53	0	3	80	0.0375
658	ZNF470	1	1	0.400017	1	63	0.015873	1	53	0.0188679	3	80	0.0375
659	ZNF681	1	0.613396	1	1	63	0.015873	2	53	0.0377358	2	80	0.025
660	ZNF71	1	0.326204	0.160676	1	63	0.015873	0	53	0	4	80	0.05
661	ZNF717	0.330285	0.326204	1	3	63	0.047619	0	53	0	2	80	0.025
662	ZNF823	0.330285	0.326204	1	3	63	0.047619	0	53	0	2	80	0.025
663	ZNF831	1	0.326204	0.160676	1	63	0.015873	0	53	0	4	80	0.05
664	ZNF91	1	1	0.400017	1	63	0.015873	1	53	0.0188679	3	80	0.0375
665	ZNF99	1	0.57584	0.306448	1	63	0.015873	0	53	0	3	80	0.0375
666	A1CF	0.595007	0.57584	1	2	63	0.031746	0	53	0	2	80	0.025
667	ABCA12	0.595007	0.57584	1	2	63	0.031746	0	53	0	2	80	0.025
668	ABCA4	0.595007	0.295734	0.14661	2	63	0.031746	2	53	0.0377358	0	80	0
669	ABCB1	0.307493	1	0.306448	0	63	0	1	53	0.0188679	3	80	0.0375
670	ABCB5	1	1	1	1	63	0.015873	1	53	0.0188679	2	80	0.025
671	ABCC12	0.595007	1	0.646512	2	63	0.031746	1	53	0.0188679	1	80	0.0125
672	ACCSL	0.0985676	0.57584	0.646512	3	63	0.047619	0	53	0	1	80	0.0125
673	ADAMTS10	0.307493	1	0.306448	0	63	0	1	53	0.0188679	3	80	0.0375
674	ADAMTS12	1	1	1	1	63	0.015873	1	53	0.0188679	2	80	0.025
675	ADAMTS19	0.595007	0.295734	0.14661	2	63	0.031746	2	53	0.0377358	0	80	0
676	ADAMTS20	0.0985676	0.57584	0.646512	3	63	0.047619	0	53	0	1	80	0.0125
677	ADCY1	0.307493	1	0.306448	0	63	0	1	53	0.0188679	3	80	0.0375
678	ADCY2	1	0.57584	0.306448	1	63	0.015873	0	53	0	3	80	0.0375
679	ADGRF5	1	0.57584	0.306448	1	63	0.015873	0	53	0	3	80	0.0375
680	AFF3	0.595007	1	0.646512	2	63	0.031746	1	53	0.0188679	1	80	0.0125
681	AFP	1	1	1	1	63	0.015873	1	53	0.0188679	2	80	0.025
682	AK5	1	0.295734	0.646512	1	63	0.015873	2	53	0.0377358	1	80	0.0125
683	AKAP11	1	1	1	1	63	0.015873	1	53	0.0188679	2	80	0.025
684	AKAP3	0.595007	1	0.646512	2	63	0.031746	1	53	0.0188679	1	80	0.0125
685	AKAP8L	0.595007	1	0.646512	2	63	0.031746	1	53	0.0188679	1	80	0.0125
686	AKNA	0.595007	0.57584	1	2	63	0.031746	0	53	0	2	80	0.025
687	AKR1A1	0.595007	0.57584	1	2	63	0.031746	0	53	0	2	80	0.025
688	ALK	1	1	1	1	63	0.015873	1	53	0.0188679	2	80	0.025
689	ANKHD1	1	1	1	1	63	0.015873	1	53	0.0188679	2	80	0.025
690	ANKRD50	0.307493	0.295734	1	0	63	0	2	53	0.0377358	2	80	0.025
691	ANKS1B	1	0.57584	0.306448	1	63	0.015873	0	53	0	3	80	0.0375
692	AP4B1	0.552498	1	0.568208	0	63	0	1	53	0.0188679	2	80	0.025
693	AR	1	0.295734	0.646512	1	63	0.015873	2	53	0.0377358	1	80	0.0125
694	AREL1	0.0985676	0.57584	0.646512	3	63	0.047619	0	53	0	1	80	0.0125
695	ARFGEF1	0.595007	0.57584	1	2	63	0.031746	0	53	0	2	80	0.025
696	ARHGAP21	1	0.295734	0.646512	1	63	0.015873	2	53	0.0377358	1	80	0.0125
697	ARHGAP35	0.0985676	0.57584	0.646512	3	63	0.047619	0	53	0	1	80	0.0125
698	ARHGAP45	0.595007	1	0.646512	2	63	0.031746	1	53	0.0188679	1	80	0.0125
699	ARHGEF33	1	0.564559	0.568208	1	63	0.015873	0	53	0	2	80	0.025
700	ARHGEF40	0.595007	0.57584	1	2	63	0.031746	0	53	0	2	80	0.025
701	ARID4B	1	0.57584	0.306448	1	63	0.015873	0	53	0	3	80	0.0375
702	ARL6IP4	1	0.295734	0.646512	1	63	0.015873	2	53	0.0377358	1	80	0.0125
703	ARMCX5-GPRASP2	0.595007	1	0.646512	2	63	0.031746	1	53	0.0188679	1	80	0.0125
704	ATAD2B	0.0985676	0.57584	0.646512	3	63	0.047619	0	53	0	1	80	0.0125
705	ATP11B	1	1	1	1	63	0.015873	1	53	0.0188679	2	80	0.025
706	ATP13A5	0.307493	1	0.306448	0	63	0	1	53	0.0188679	3	80	0.0375
707	ATP1A1	0.307493	1	0.306448	0	63	0	1	53	0.0188679	3	80	0.0375
708	ATP2B3	1	0.295734	0.646512	1	63	0.015873	2	53	0.0377358	1	80	0.0125
709	ATP4A	1	0.295734	0.646512	1	63	0.015873	2	53	0.0377358	1	80	0.0125
710	ATP6V1A	1	1	1	1	63	0.015873	1	53	0.0188679	2	80	0.025
711	ATRX	1	0.564559	0.568208	1	63	0.015873	0	53	0	2	80	0.025
712	ATXN7L1	0.595007	0.57584	1	2	63	0.031746	0	53	0	2	80	0.025
713	AUTS2	0.307493	0.57584	0.0265248	0	63	0	0	53	0	4	80	0.05
714	BACH1	1	0.57584	0.306448	1	63	0.015873	0	53	0	3	80	0.0375
715	BCAM	0.595007	0.57584	1	2	63	0.031746	0	53	0	2	80	0.025
716	BCL9	0.595007	0.57584	1	2	63	0.031746	0	53	0	2	80	0.025
717	BMPR1B	0.595007	1	0.646512	2	63	0.031746	1	53	0.0188679	1	80	0.0125
718	BOC	1	0.57584	0.306448	1	63	0.015873	0	53	0	3	80	0.0375
719	BPIFB2	0.595007	1	0.646512	2	63	0.031746	1	53	0.0188679	1	80	0.0125
720	BPTF	0.307493	1	0.306448	0	63	0	1	53	0.0188679	3	80	0.0375
721	BRD4	1	1	1	1	63	0.015873	1	53	0.0188679	2	80	0.025
722	BTBD8	0.307493	1	0.306448	0	63	0	1	53	0.0188679	3	80	0.0375
723	C12orf43	0.595007	1	0.646512	2	63	0.031746	1	53	0.0188679	1	80	0.0125
724	C2orf16	0.307493	0.0610928	0.646512	0	63	0	3	53	0.0566038	1	80	0.0125
725	C5	0.595007	0.57584	1	2	63	0.031746	0	53	0	2	80	0.025
726	CACNA1A	1	1	1	1	63	0.015873	1	53	0.0188679	2	80	0.025
727	CACNA1I	0.0985676	0.57584	0.646512	3	63	0.047619	0	53	0	1	80	0.0125
728	CADM2	0.307493	0.57584	0.0265248	0	63	0	0	53	0	4	80	0.05
729	CADPS	1	1	1	1	63	0.015873	1	53	0.0188679	2	80	0.025
730	CALCR	1	0.295734	0.646512	1	63	0.015873	2	53	0.0377358	1	80	0.0125
731	CAMSAP1	0.595007	0.57584	1	2	63	0.031746	0	53	0	2	80	0.025
732	CAMSAP2	0.307493	1	0.306448	0	63	0	1	53	0.0188679	3	80	0.0375
733	CARD11	0.595007	1	0.646512	2	63	0.031746	1	53	0.0188679	1	80	0.0125
734	CARD6	0.595007	0.57584	1	2	63	0.031746	0	53	0	2	80	0.025
735	CARMIL1	0.307493	1	0.306448	0	63	0	1	53	0.0188679	3	80	0.0375
736	CASD1	0.552498	1	0.568208	0	63	0	1	53	0.0188679	2	80	0.025
737	CCDC144A	0.595007	1	0.646512	2	63	0.031746	1	53	0.0188679	1	80	0.0125
738	CCDC170	1	1	1	1	63	0.015873	1	53	0.0188679	2	80	0.025
739	CCDC7	1	1	1	1	63	0.015873	1	53	0.0188679	2	80	0.025
740	CCDC73	1	1	1	1	63	0.015873	1	53	0.0188679	2	80	0.025
741	CDC42BPG	0.307493	0.295734	1	0	63	0	2	53	0.0377358	2	80	0.025
742	CDH11	0.595007	1	0.646512	2	63	0.031746	1	53	0.0188679	1	80	0.0125
743	CDH19	0.595007	0.295734	0.14661	2	63	0.031746	2	53	0.0377358	0	80	0
744	CDH20	1	1	1	1	63	0.015873	1	53	0.0188679	2	80	0.025
745	CDH6	1	0.295734	0.646512	1	63	0.015873	2	53	0.0377358	1	80	0.0125
746	CDK12	1	1	1	1	63	0.015873	1	53	0.0188679	2	80	0.025
747	CELF2	0.595007	0.57584	1	2	63	0.031746	0	53	0	2	80	0.025
748	CELSR2	0.595007	0.57584	1	2	63	0.031746	0	53	0	2	80	0.025
749	CEP152	1	0.295734	0.646512	1	63	0.015873	2	53	0.0377358	1	80	0.0125
750	CEP162	1	0.564559	0.568208	1	63	0.015873	0	53	0	2	80	0.025
751	CFTR	1	0.57584	0.306448	1	63	0.015873	0	53	0	3	80	0.0375
752	CHD1	0.595007	1	0.646512	2	63	0.031746	1	53	0.0188679	1	80	0.0125
753	CHD1L	1	1	1	1	63	0.015873	1	53	0.0188679	2	80	0.025
754	CHD2	0.0985676	1	0.14661	3	63	0.047619	1	53	0.0188679	0	80	0
755	CHD5	0.595007	0.57584	1	2	63	0.031746	0	53	0	2	80	0.025
756	CHEK2	1	0.295734	0.646512	1	63	0.015873	2	53	0.0377358	1	80	0.0125
757	CHN2	0.307493	0.295734	1	0	63	0	2	53	0.0377358	2	80	0.025
758	CIC	1	0.295734	0.646512	1	63	0.015873	2	53	0.0377358	1	80	0.0125
759	CILP2	0.595007	1	0.646512	2	63	0.031746	1	53	0.0188679	1	80	0.0125
760	CLIP1	0.595007	1	0.646512	2	63	0.031746	1	53	0.0188679	1	80	0.0125
761	COL12A1	0.0985676	0.57584	0.646512	3	63	0.047619	0	53	0	1	80	0.0125
762	COL21A1	1	0.295734	0.646512	1	63	0.015873	2	53	0.0377358	1	80	0.0125
763	COL3A1	1	0.57584	0.306448	1	63	0.015873	0	53	0	3	80	0.0375
764	COL4A2	1	1	1	1	63	0.015873	1	53	0.0188679	2	80	0.025
765	COL4A3	1	0.57584	0.306448	1	63	0.015873	0	53	0	3	80	0.0375
766	COP1	1	1	1	1	63	0.015873	1	53	0.0188679	2	80	0.025
767	CPAMD8	0.595007	1	0.646512	2	63	0.031746	1	53	0.0188679	1	80	0.0125
768	CRISPLD1	1	0.295734	0.646512	1	63	0.015873	2	53	0.0377358	1	80	0.0125
769	CSNKA2IP	1	1	1	1	63	0.015873	1	53	0.0188679	2	80	0.025
770	CTBP2	1	0.57584	0.306448	1	63	0.015873	0	53	0	3	80	0.0375
771	CTCFL	1	1	1	1	63	0.015873	1	53	0.0188679	2	80	0.025
772	CYP2C18	0.595007	0.57584	1	2	63	0.031746	0	53	0	2	80	0.025
773	CYTH4	0.307493	0.57584	0.0265248	0	63	0	0	53	0	4	80	0.05
774	DAAM2	0.595007	0.295734	0.14661	2	63	0.031746	2	53	0.0377358	0	80	0
775	DCSTAMP	0.595007	1	0.646512	2	63	0.031746	1	53	0.0188679	1	80	0.0125
776	DDX4	0.595007	0.57584	1	2	63	0.031746	0	53	0	2	80	0.025
777	DDX60	1	0.295734	0.646512	1	63	0.015873	2	53	0.0377358	1	80	0.0125
778	DDX60L	1	0.0610928	0.14661	1	63	0.015873	3	53	0.0566038	0	80	0
779	DENND5A	0.0985676	1	0.14661	3	63	0.047619	1	53	0.0188679	0	80	0
780	DENND5B	0.242325	1	0.271586	2	63	0.031746	1	53	0.0188679	0	80	0
781	DGKI	1	1	1	1	63	0.015873	1	53	0.0188679	2	80	0.025
782	DICER1	0.307493	0.295734	1	0	63	0	2	53	0.0377358	2	80	0.025
783	DISP2	1	1	1	1	63	0.015873	1	53	0.0188679	2	80	0.025
784	DISP3	1	1	1	1	63	0.015873	1	53	0.0188679	2	80	0.025
785	DLEC1	0.307493	0.295734	1	0	63	0	2	53	0.0377358	2	80	0.025
786	DLGAP4	1	0.295734	0.646512	1	63	0.015873	2	53	0.0377358	1	80	0.0125
787	DMRT2	0.595007	0.57584	1	2	63	0.031746	0	53	0	2	80	0.025
788	DNAH10	0.595007	0.57584	1	2	63	0.031746	0	53	0	2	80	0.025
789	DNAH12	1	0.295734	0.646512	1	63	0.015873	2	53	0.0377358	1	80	0.0125
790	DNAJC13	1	0.57584	0.306448	1	63	0.015873	0	53	0	3	80	0.0375
791	DNHD1	1	0.178414	0.271586	1	63	0.015873	2	53	0.0377358	0	80	0
792	DOCK10	0.307493	0.295734	1	0	63	0	2	53	0.0377358	2	80	0.025
793	DOCK5	1	1	1	1	63	0.015873	1	53	0.0188679	2	80	0.025
794	DOCK7	1	0.57584	0.306448	1	63	0.015873	0	53	0	3	80	0.0375
795	DSG3	1	0.57584	0.306448	1	63	0.015873	0	53	0	3	80	0.0375
796	DTNA	1	0.295734	0.646512	1	63	0.015873	2	53	0.0377358	1	80	0.0125
797	EDC4	0.0985676	1	0.14661	3	63	0.047619	1	53	0.0188679	0	80	0
798	EDRF1	0.307493	1	0.306448	0	63	0	1	53	0.0188679	3	80	0.0375
799	EHBP1	1	1	1	1	63	0.015873	1	53	0.0188679	2	80	0.025
800	ELAVL4	0.595007	0.57584	1	2	63	0.031746	0	53	0	2	80	0.025
801	ELMO1	1	0.295734	0.646512	1	63	0.015873	2	53	0.0377358	1	80	0.0125
802	ELOVL5	0.595007	1	0.646512	2	63	0.031746	1	53	0.0188679	1	80	0.0125
803	EMC1	0.307493	0.295734	1	0	63	0	2	53	0.0377358	2	80	0.025
804	EPB41L3	1	1	1	1	63	0.015873	1	53	0.0188679	2	80	0.025
805	EPHA10	0.595007	1	0.646512	2	63	0.031746	1	53	0.0188679	1	80	0.0125
806	EPHA8	0.307493	1	0.306448	0	63	0	1	53	0.0188679	3	80	0.0375
807	EPHX2	0.595007	1	0.646512	2	63	0.031746	1	53	0.0188679	1	80	0.0125
808	EPS8L2	0.595007	0.57584	1	2	63	0.031746	0	53	0	2	80	0.025
809	ERC2	1	1	1	1	63	0.015873	1	53	0.0188679	2	80	0.025
810	ERCC4	0.0985676	1	0.14661	3	63	0.047619	1	53	0.0188679	0	80	0
811	ERICH3	1	0.0610928	0.14661	1	63	0.015873	3	53	0.0566038	0	80	0
812	ERVV-2	0.595007	1	0.646512	2	63	0.031746	1	53	0.0188679	1	80	0.0125
813	ESF1	1	1	1	1	63	0.015873	1	53	0.0188679	2	80	0.025
814	ESYT1	0.307493	0.295734	1	0	63	0	2	53	0.0377358	2	80	0.025
815	ETAA1	0.595007	0.57584	1	2	63	0.031746	0	53	0	2	80	0.025
816	ETNPPL	0.595007	0.295734	0.14661	2	63	0.031746	2	53	0.0377358	0	80	0
817	EVC2	0.307493	0.295734	1	0	63	0	2	53	0.0377358	2	80	0.025
818	EVPL	1	1	1	1	63	0.015873	1	53	0.0188679	1	80	0.0125
819	F5	0.307493	0.295734	1	0	63	0	2	53	0.0377358	2	80	0.025
820	FAM149A	1	0.57584	0.306448	1	63	0.015873	0	53	0	3	80	0.0375
821	FAM193B	0.307493	0.57584	0.0265248	0	63	0	0	53	0	4	80	0.05
822	FAM83C	1	1	1	1	63	0.015873	1	53	0.0188679	2	80	0.025
823	FANK1	1	1	1	1	63	0.015873	1	53	0.0188679	2	80	0.025
824	FARP1	0.307493	0.57584	0.0265248	0	63	0	0	53	0	4	80	0.05
825	FASN	1	0.57584	0.306448	1	63	0.015873	0	53	0	3	80	0.0375
826	FBF1	0.307493	1	0.306448	0	63	0	1	53	0.0188679	3	80	0.0375
827	FBH1	0.0985676	1	0.14661	3	63	0.047619	1	53	0.0188679	0	80	0
828	FBXO11	1	0.57584	0.306448	1	63	0.015873	0	53	0	3	80	0.0375
829	FCHO2	0.595007	0.57584	1	2	63	0.031746	0	53	0	2	80	0.025
830	FCSK	0.0985676	0.57584	0.646512	3	63	0.047619	0	53	0	1	80	0.0125
831	FEZ2	0.242325	0.564559	1	2	63	0.031746	0	53	0	1	80	0.0125
832	FIGN	1	1	1	1	63	0.015873	1	53	0.0188679	2	80	0.025
833	FLNC	0.307493	0.295734	1	0	63	0	2	53	0.0377358	2	80	0.025
834	FLT1	1	0.57584	0.306448	1	63	0.015873	0	53	0	3	80	0.0375
835	FLT3	1	1	1	1	63	0.015873	1	53	0.0188679	2	80	0.025
836	FN1	0.595007	1	0.646512	2	63	0.031746	1	53	0.0188679	1	80	0.0125
837	FRAS1	1	1	1	1	63	0.015873	1	53	0.0188679	2	80	0.025
838	FRYL	0.307493	1	0.306448	0	63	0	1	53	0.0188679	3	80	0.0375
839	FSHR	0.595007	1	0.646512	2	63	0.031746	1	53	0.0188679	1	80	0.0125
840	FTCDNL1	1	0.57584	0.306448	1	63	0.015873	0	53	0	3	80	0.0375
841	FTMT	0.595007	1	0.646512	2	63	0.031746	1	53	0.0188679	1	80	0.0125
842	GABRA6	1	0.564559	0.568208	1	63	0.015873	0	53	0	2	80	0.025
843	GAD2	0.0985676	0.57584	0.646512	3	63	0.047619	0	53	0	1	80	0.0125
844	GALNT12	0.595007	1	0.646512	2	63	0.031746	1	53	0.0188679	1	80	0.0125
845	GALNT2	1	0.57584	0.306448	1	63	0.015873	0	53	0	3	80	0.0375
846	GAS2L3	0.595007	1	0.646512	2	63	0.031746	1	53	0.0188679	1	80	0.0125
847	GBP4	0.595007	0.57584	1	2	63	0.031746	0	53	0	2	80	0.025
848	GBP7	0.595007	0.57584	1	2	63	0.031746	0	53	0	2	80	0.025
849	GJA8	0.307493	0.57584	0.0265248	0	63	0	0	53	0	4	80	0.05
850	GOLGA3	0.307493	0.57584	0.0265248	0	63	0	0	53	0	4	80	0.05
851	GOLGA4	1	0.295734	0.646512	1	63	0.015873	2	53	0.0377358	1	80	0.0125
852	GON4L	0.595007	0.57584	1	2	63	0.031746	0	53	0	2	80	0.025
853	GPC5	0.00998996	0.57584	0.14661	4	63	0.0634921	0	53	0	0	80	0
854	GRB10	0.307493	1	0.306448	0	63	0	1	53	0.0188679	3	80	0.0375
855	GRM5	1	1	1	1	63	0.015873	1	53	0.0188679	2	80	0.025
856	GTF3C1	1	1	1	1	63	0.015873	1	53	0.0188679	2	80	0.025
857	GUCY1B1	1	1	1	1	63	0.015873	1	53	0.0188679	2	80	0.025
858	GXYLT1	1	0.57584	0.306448	1	63	0.015873	0	53	0	3	80	0.0375
859	H2BC5	1	0.295734	0.646512	1	63	0.015873	2	53	0.0377358	1	80	0.0125
860	HDAC4	0.307493	1	0.306448	0	63	0	1	53	0.0188679	3	80	0.0375
861	HDX	1	0.295734	0.646512	1	63	0.015873	2	53	0.0377358	1	80	0.0125
862	HECW1	1	1	1	1	63	0.015873	1	53	0.0188679	2	80	0.025
863	HELZ	1	0.57584	0.306448	1	63	0.015873	0	53	0	3	80	0.0375
864	HKDC1	1	0.57584	0.306448	1	63	0.015873	0	53	0	3	80	0.0375
865	HSPA8	1	0.295734	0.646512	1	63	0.015873	2	53	0.0377358	1	80	0.0125
866	HTATSF1	1	0.295734	0.646512	1	63	0.015873	2	53	0.0377358	1	80	0.0125
867	IFI16	1	0.295734	0.646512	1	63	0.015873	2	53	0.0377358	1	80	0.0125
868	IFT122	0.0985676	1	0.14661	3	63	0.047619	1	53	0.0188679	0	80	0
869	IGDCC4	1	0.295734	0.646512	1	63	0.015873	2	53	0.0377358	1	80	0.0125
870	IL6R	1	0.57584	0.306448	1	63	0.015873	0	53	0	3	80	0.0375
871	INSYN2B	0.595007	0.57584	1	2	63	0.031746	0	53	0	2	80	0.025
872	INTS5	1	1	1	1	63	0.015873	1	53	0.0188679	2	80	0.025
873	IQSEC1	0.307493	1	0.306448	0	63	0	1	53	0.0188679	3	80	0.0375
874	IQUB	1	0.295734	0.646512	1	63	0.015873	2	53	0.0377358	1	80	0.0125
875	ITGA4	1	0.295734	0.646512	1	63	0.015873	2	53	0.0377358	1	80	0.0125
876	ITGB8	0.595007	0.57584	1	2	63	0.031746	0	53	0	2	80	0.025
877	ITPR1	0.595007	1	0.646512	2	63	0.031746	1	53	0.0188679	1	80	0.0125
878	ITPR2	1	0.564559	0.568208	1	63	0.015873	0	53	0	2	80	0.025
879	ITPR3	1	1	1	1	63	0.015873	1	53	0.0188679	2	80	0.025
880	ITPRID1	0.595007	0.57584	1	2	63	0.031746	0	53	0	2	80	0.025
881	ITSN2	0.595007	1	0.646512	2	63	0.031746	1	53	0.0188679	1	80	0.0125
882	KAT2B	0.595007	1	0.646512	2	63	0.031746	1	53	0.0188679	1	80	0.0125
883	KCNC1	0.595007	0.57584	1	2	63	0.031746	0	53	0	2	80	0.025
884	KCND2	0.307493	0.295734	1	0	63	0	2	53	0.0377358	2	80	0.025
885	KCNH7	0.307493	0.004911	0.14661	0	63	0	4	53	0.0754717	0	80	0
886	KDM2B	0.307493	0.0610928	0.646512	0	63	0	3	53	0.0566038	1	80	0.0125
887	KDM4C	1	1	1	1	63	0.015873	1	53	0.0188679	2	80	0.025
888	KDM5B	0.307493	1	0.306448	0	63	0	1	53	0.0188679	3	80	0.0375
889	KDM6B	1	0.57584	0.306448	1	63	0.015873	0	53	0	3	80	0.0375
890	KIAA0754	0.595007	1	0.646512	2	63	0.031746	1	53	0.0188679	1	80	0.0125
891	KIAA1671	0.0985676	0.57584	0.646512	3	63	0.047619	0	53	0	1	80	0.0125
892	KIAA1755	1	0.57584	0.306448	1	63	0.015873	0	53	0	3	80	0.0375
893	KIF16B	0.595007	1	0.646512	2	63	0.031746	1	53	0.0188679	1	80	0.0125
894	KIF1A	1	0.295734	0.646512	1	63	0.015873	2	53	0.0377358	1	80	0.0125
895	KIF21B	0.595007	0.295734	0.14661	2	63	0.031746	2	53	0.0377358	0	80	0
896	KIF2B	0.595007	0.57584	1	2	63	0.031746	0	53	0	2	80	0.025
897	KLHL1	0.307493	0.57584	0.0265248	0	63	0	0	53	0	4	80	0.05
898	KMT2A	1	1	1	1	63	0.015873	1	53	0.0188679	2	80	0.025
899	KMT2E	1	1	1	1	63	0.015873	1	53	0.0188679	2	80	0.025
900	KRT76	0.595007	0.57584	1	2	63	0.031746	0	53	0	2	80	0.025
901	KRTAP10-4	0.595007	1	0.646512	2	63	0.031746	1	53	0.0188679	1	80	0.0125
902	KRTAP10-7	0.595007	1	0.646512	2	63	0.031746	1	53	0.0188679	1	80	0.0125
903	LAMA4	0.595007	1	0.646512	2	63	0.031746	1	53	0.0188679	1	80	0.0125
904	LARP1B	0.307493	1	0.306448	0	63	0	1	53	0.0188679	3	80	0.0375
905	LATS1	1	1	1	1	63	0.015873	1	53	0.0188679	2	80	0.025
906	LCT	0.307493	0.295734	1	0	63	0	2	53	0.0377358	2	80	0.025
907	LGR4	1	1	1	1	63	0.015873	1	53	0.0188679	2	80	0.025
908	LGSN	1	1	1	1	63	0.015873	1	53	0.0188679	2	80	0.025
909	LMLN	1	0.295734	0.646512	1	63	0.015873	2	53	0.0377358	1	80	0.0125
910	LOXHD1	1	0.295734	0.646512	1	63	0.015873	2	53	0.0377358	1	80	0.0125
911	LPIN1	1	1	1	1	63	0.015873	1	53	0.0188679	2	80	0.025
912	LRRC14B	1	1	1	1	63	0.015873	1	53	0.0188679	2	80	0.025
913	LRRC4C	0.307493	0.57584	0.0265248	0	63	0	0	53	0	4	80	0.05
914	LRRC8D	0.595007	1	0.646512	2	63	0.031746	1	53	0.0188679	1	80	0.0125
915	LRRCC1	0.595007	1	0.646512	2	63	0.031746	1	53	0.0188679	1	80	0.0125
916	LRRK2	0.595007	0.57584	1	2	63	0.031746	0	53	0	2	80	0.025
917	LTBP3	1	1	1	1	63	0.015873	1	53	0.0188679	2	80	0.025
918	LTBP4	1	0.295734	0.646512	1	63	0.015873	2	53	0.0377358	1	80	0.0125
919	LZTS3	1	0.295734	0.646512	1	63	0.015873	2	53	0.0377358	1	80	0.0125
920	MACO1	1	0.295734	0.646512	1	63	0.015873	2	53	0.0377358	1	80	0.0125
921	MAGEB6	0.0985676	1	0.14661	3	63	0.047619	1	53	0.0188679	0	80	0
922	MAMLD1	1	0.57584	0.306448	1	63	0.015873	0	53	0	3	80	0.0375
923	MAN2A1	0.0985676	0.57584	0.646512	3	63	0.047619	0	53	0	1	80	0.0125
924	MAP1A	0.595007	0.295734	0.14661	2	63	0.031746	2	53	0.0377358	0	80	0
925	MAP3K12	1	0.295734	0.646512	1	63	0.015873	2	53	0.0377358	1	80	0.0125
926	MAP4	1	0.57584	0.306448	1	63	0.015873	0	53	0	3	80	0.0375
927	MAP6	0.595007	1	0.646512	2	63	0.031746	1	53	0.0188679	1	80	0.0125
928	MAP7D1	0.552498	1	0.568208	0	63	0	1	53	0.0188679	2	80	0.025
929	MARK3	1	0.57584	0.306448	1	63	0.015873	0	53	0	3	80	0.0375
930	MAST1	0.595007	0.57584	1	2	63	0.031746	0	53	0	2	80	0.025
931	MBL2	1	0.295734	0.646512	1	63	0.015873	2	53	0.0377358	1	80	0.0125
932	MCC	0.307493	1	0.306448	0	63	0	1	53	0.0188679	3	80	0.0375
933	MCF2L2	1	1	1	1	63	0.015873	1	53	0.0188679	2	80	0.025
934	MCM9	0.595007	0.57584	1	2	63	0.031746	0	53	0	2	80	0.025
935	MCMDC2	1	0.57584	0.306448	1	63	0.015873	0	53	0	3	80	0.0375
936	MED12	0.595007	1	0.646512	2	63	0.031746	1	53	0.0188679	1	80	0.0125
937	MICAL1	1	0.57584	0.306448	1	63	0.015873	0	53	0	3	80	0.0375
938	MICAL3	1	0.57584	0.306448	1	63	0.015873	0	53	0	3	80	0.0375
939	MON2	1	0.564559	0.568208	1	63	0.015873	0	53	0	2	80	0.025
940	MPEG1	0.595007	0.295734	0.14661	2	63	0.031746	2	53	0.0377358	0	80	0
941	MTIF2	1	0.295734	0.646512	1	63	0.015873	2	53	0.0377358	1	80	0.0125
942	MTR	1	1	1	1	63	0.015873	1	53	0.0188679	2	80	0.025
943	MXRA5	1	0.57584	0.306448	1	63	0.015873	0	53	0	3	80	0.0375
944	MYADML2	0.595007	0.57584	1	2	63	0.031746	0	53	0	2	80	0.025
945	MYH10	0.595007	0.57584	1	2	63	0.031746	0	53	0	2	80	0.025
946	MYLK	1	0.57584	0.306448	1	63	0.015873	0	53	0	3	80	0.0375
947	MYO18B	0.595007	0.295734	0.14661	2	63	0.031746	2	53	0.0377358	0	80	0
948	MYO3A	0.307493	1	0.306448	0	63	0	1	53	0.0188679	3	80	0.0375
949	MYO6	0.00998996	0.57584	0.14661	4	63	0.0634921	0	53	0	0	80	0
950	MYO7A	0.595007	0.295734	0.14661	2	63	0.031746	2	53	0.0377358	0	80	0
951	MYO9A	0.595007	0.57584	1	2	63	0.031746	0	53	0	2	80	0.025
952	MYOCD	0.595007	1	0.646512	2	63	0.031746	1	53	0.0188679	1	80	0.0125
953	MYOM1	0.307493	0.57584	0.0265248	0	63	0	0	53	0	4	80	0.05
954	MYT1L	0.307493	0.295734	1	0	63	0	2	53	0.0377358	2	80	0.025
955	NAALADL2	0.595007	0.57584	1	2	63	0.031746	0	53	0	2	80	0.025
956	NALCN	1	0.57584	0.306448	1	63	0.015873	0	53	0	3	80	0.0375
957	NBEAL1	0.0985676	0.57584	0.646512	3	63	0.047619	0	53	0	1	80	0.0125
958	NCAN	1	1	1	1	63	0.015873	1	53	0.0188679	2	80	0.025
959	NCOR1	1	1	1	1	63	0.015873	1	53	0.0188679	2	80	0.025
960	NCSTN	0.595007	0.57584	1	2	63	0.031746	0	53	0	2	80	0.025
961	NDST3	0.595007	0.295734	0.14661	2	63	0.031746	2	53	0.0377358	0	80	0
962	NDST4	1	0.57584	0.306448	1	63	0.015873	0	53	0	3	80	0.0375
963	NEK11	0.595007	1	0.646512	2	63	0.031746	1	53	0.0188679	1	80	0.0125
964	NELFCD	0.595007	0.57584	1	2	63	0.031746	0	53	0	2	80	0.025
965	NEXMIF	0.0985676	0.57584	0.646512	3	63	0.047619	0	53	0	1	80	0.0125
966	NF1	0.595007	1	0.646512	2	63	0.031746	1	53	0.0188679	1	80	0.0125
967	NF2	1	1	1	1	63	0.015873	1	53	0.0188679	2	80	0.025
968	NFATC2	1	0.0610928	0.14661	1	63	0.015873	3	53	0.0566038	0	80	0
969	NHS	1	1	1	1	63	0.015873	1	53	0.0188679	2	80	0.025
970	NIBAN1	0.595007	1	0.646512	2	63	0.031746	1	53	0.0188679	1	80	0.0125
971	NIN	0.595007	1	0.646512	2	63	0.031746	1	53	0.0188679	1	80	0.0125
972	NLGN1	0.0985676	1	0.14661	3	63	0.047619	1	53	0.0188679	0	80	0
973	NLRP9	0.307493	0.57584	0.0265248	0	63	0	0	53	0	4	80	0.05
974	NLRX1	0.0985676	1	0.14661	3	63	0.047619	1	53	0.0188679	0	80	0
975	NPAS3	0.595007	0.57584	1	2	63	0.031746	0	53	0	2	80	0.025
976	NPLOC4	1	0.57584	0.306448	1	63	0.015873	0	53	0	3	80	0.0375
977	NPSR1	1	1	1	1	63	0.015873	1	53	0.0188679	2	80	0.025
978	NSD1	0.307493	1	0.306448	0	63	0	1	53	0.0188679	3	80	0.0375
979	NT5C1B	1	1	1	1	63	0.015873	1	53	0.0188679	2	80	0.025
980	NUMA1	1	0.295734	0.646512	1	63	0.015873	2	53	0.0377358	1	80	0.0125
981	NUP210L	1	1	1	1	63	0.015873	1	53	0.0188679	2	80	0.025
982	NUP85	0.307493	0.295734	1	0	63	0	2	53	0.0377358	2	80	0.025
983	NWD2	1	1	1	1	63	0.015873	1	53	0.0188679	2	80	0.025
984	NXPE4	1	1	1	1	63	0.015873	1	53	0.0188679	2	80	0.025
985	NYAP2	1	1	1	1	63	0.015873	1	53	0.0188679	2	80	0.025
986	OC90	1	0.295734	0.646512	1	63	0.015873	2	53	0.0377358	1	80	0.0125
987	ODF2	0.595007	0.57584	1	2	63	0.031746	0	53	0	2	80	0.025
988	OLFML2B	1	1	1	1	63	0.015873	1	53	0.0188679	2	80	0.025
989	OR10H2	0.307493	0.0610928	0.646512	0	63	0	3	53	0.0566038	1	80	0.0125
990	OR10V1	0.595007	0.57584	1	2	63	0.031746	0	53	0	2	80	0.025
991	OR1C1	1	1	1	1	63	0.015873	1	53	0.0188679	1	80	0.0125
992	OR1S2	0.595007	1	0.646512	2	63	0.031746	1	53	0.0188679	1	80	0.0125
993	OR2L5	1	1	1	1	63	0.015873	1	53	0.0188679	2	80	0.025
994	OR51F1	0.595007	0.295734	0.14661	2	63	0.031746	2	53	0.0377358	0	80	0
995	OR8D4	0.595007	0.57584	1	2	63	0.031746	0	53	0	2	80	0.025
996	PALM2AKAP2	1	1	1	1	63	0.015873	1	53	0.0188679	2	80	0.025
997	PAPLN	0.307493	0.57584	0.0265248	0	63	0	0	53	0	4	80	0.05
998	PAX1	0.595007	0.295734	0.14661	2	63	0.031746	2	53	0.0377358	0	80	0
999	PAX7	1	1	1	1	63	0.015873	1	53	0.0188679	2	80	0.025
1000	PCDHA5	0.595007	0.57584	1	2	63	0.031746	0	53	0	2	80	0.025
1001	PCDHA9	1	1	1	1	63	0.015873	1	53	0.0188679	2	80	0.025
1002	PCDHB1	0.595007	1	0.646512	2	63	0.031746	1	53	0.0188679	1	80	0.0125
1003	PCDHB10	0.595007	0.57584	1	2	63	0.031746	0	53	0	2	80	0.025
1004	PCDHGA5	1	0.0610928	0.14661	1	63	0.015873	3	53	0.0566038	0	80	0
1005	PDE11A	0.307493	0.295734	1	0	63	0	2	53	0.0377358	2	80	0.025
1006	PDE3B	0.595007	0.57584	1	2	63	0.031746	0	53	0	2	80	0.025
1007	PDE6B	0.307493	1	0.306448	0	63	0	1	53	0.0188679	3	80	0.0375
1008	PDGFD	1	1	1	1	63	0.015873	1	53	0.0188679	2	80	0.025
1009	PDILT	0.595007	1	0.646512	2	63	0.031746	1	53	0.0188679	1	80	0.0125
1010	PDS5B	1	0.57584	0.306448	1	63	0.015873	0	53	0	3	80	0.0375
1011	PEG3	1	0.295734	0.646512	1	63	0.015873	2	53	0.0377358	1	80	0.0125
1012	PGR	0.595007	0.57584	1	2	63	0.031746	0	53	0	2	80	0.025
1013	PHC3	1	0.57584	0.306448	1	63	0.015873	0	53	0	3	80	0.0375
1014	PHLDB2	0.307493	1	0.306448	0	63	0	1	53	0.0188679	3	80	0.0375
1015	PIEZO2	0.595007	1	0.646512	2	63	0.031746	1	53	0.0188679	1	80	0.0125
1016	PIGQ	0.595007	1	0.646512	2	63	0.031746	1	53	0.0188679	1	80	0.0125
1017	PLCB4	1	0.295734	0.646512	1	63	0.015873	2	53	0.0377358	1	80	0.0125
1018	PLCH1	0.595007	0.295734	0.14661	2	63	0.031746	2	53	0.0377358	0	80	0
1019	PLEKHH2	1	1	1	1	63	0.015873	1	53	0.0188679	2	80	0.025
1020	PLXNB3	1	1	1	1	63	0.015873	1	53	0.0188679	2	80	0.025
1021	PMM2	1	1	1	1	63	0.015873	1	53	0.0188679	2	80	0.025
1022	POLE	0.0985676	0.57584	0.646512	3	63	0.047619	0	53	0	1	80	0.0125
1023	POU6F2	0.307493	0.57584	0.0265248	0	63	0	0	53	0	4	80	0.05
1024	PPFIA3	0.307493	0.57584	0.0265248	0	63	0	0	53	0	4	80	0.05
1025	PPL	0.0985676	1	0.14661	3	63	0.047619	1	53	0.0188679	0	80	0
1026	PPP4R1	1	0.295734	0.646512	1	63	0.015873	2	53	0.0377358	1	80	0.0125
1027	PPP4R3B	1	1	1	1	63	0.015873	1	53	0.0188679	2	80	0.025
1028	PRDM13	1	1	1	1	63	0.015873	1	53	0.0188679	2	80	0.025
1029	PREX2	0.0985676	0.57584	0.646512	3	63	0.047619	0	53	0	1	80	0.0125
1030	PRKCB	1	0.57584	0.306448	1	63	0.015873	0	53	0	3	80	0.0375
1031	PRKCG	1	1	1	1	63	0.015873	1	53	0.0188679	2	80	0.025
1032	PRKD1	0.307493	0.295734	1	0	63	0	2	53	0.0377358	2	80	0.025
1033	PRKD2	1	1	1	1	63	0.015873	1	53	0.0188679	2	80	0.025
1034	PROS1	1	0.57584	0.306448	1	63	0.015873	0	53	0	3	80	0.0375
1035	PRPF38B	0.595007	1	0.646512	2	63	0.031746	1	53	0.0188679	1	80	0.0125
1036	PRPF4B	1	1	1	1	63	0.015873	1	53	0.0188679	2	80	0.025
1037	PRR12	0.0985676	0.57584	0.646512	3	63	0.047619	0	53	0	1	80	0.0125
1038	PRR14L	0.595007	0.57584	1	2	63	0.031746	0	53	0	2	80	0.025
1039	PRRC2B	0.595007	1	0.646512	2	63	0.031746	1	53	0.0188679	1	80	0.0125
1040	PRUNE1	0.595007	1	0.646512	2	63	0.031746	1	53	0.0188679	1	80	0.0125
1041	PSD2	0.307493	0.295734	1	0	63	0	2	53	0.0377358	2	80	0.025
1042	PSPC1	1	1	1	1	63	0.015873	1	53	0.0188679	2	80	0.025
1043	PTK2	1	0.295734	0.646512	1	63	0.015873	2	53	0.0377358	1	80	0.0125
1044	PTK2B	0.595007	1	0.646512	2	63	0.031746	1	53	0.0188679	1	80	0.0125
1045	PTPDC1	0.307493	1	0.306448	0	63	0	1	53	0.0188679	3	80	0.0375
1046	PTPRH	1	0.295734	0.646512	1	63	0.015873	2	53	0.0377358	1	80	0.0125
1047	PTPRR	1	0.57584	0.306448	1	63	0.015873	0	53	0	3	80	0.0375
1048	QSER1	0.595007	1	0.646512	2	63	0.031746	1	53	0.0188679	1	80	0.0125
1049	RABGAP1L	0.307493	0.0610928	0.646512	0	63	0	3	53	0.0566038	1	80	0.0125
1050	RAI14	1	0.295734	0.646512	1	63	0.015873	2	53	0.0377358	1	80	0.0125
1051	RALGAPA2	0.307493	0.57584	0.0265248	0	63	0	0	53	0	4	80	0.05
1052	RANBP17	0.0985676	0.57584	0.646512	3	63	0.047619	0	53	0	1	80	0.0125
1053	RAPSN	1	1	1	1	63	0.015873	1	53	0.0188679	2	80	0.025
1054	RBM46	0.307493	0.57584	0.0265248	0	63	0	0	53	0	4	80	0.05
1055	RBPJL	1	1	1	1	63	0.015873	1	53	0.0188679	2	80	0.025
1056	RECK	0.0985676	0.57584	0.646512	3	63	0.047619	0	53	0	1	80	0.0125
1057	RFC4	0.307493	1	0.306448	0	63	0	1	53	0.0188679	3	80	0.0375
1058	RHBDF2	1	0.295734	0.646512	1	63	0.015873	2	53	0.0377358	1	80	0.0125
1059	RHOBTB1	1	0.295734	0.646512	1	63	0.015873	2	53	0.0377358	1	80	0.0125
1060	ROS1	1	0.57584	0.306448	1	63	0.015873	0	53	0	3	80	0.0375
1061	SAFB	1	0.57584	0.306448	1	63	0.015873	0	53	0	3	80	0.0375
1062	SALL1	0.595007	0.57584	1	2	63	0.031746	0	53	0	2	80	0.025
1063	SALL2	0.595007	0.295734	0.14661	2	63	0.031746	2	53	0.0377358	0	80	0
1064	SAMD4A	1	1	1	1	63	0.015873	1	53	0.0188679	2	80	0.025
1065	SCAF4	0.0985676	0.57584	0.646512	3	63	0.047619	0	53	0	1	80	0.0125
1066	SCN3A	1	0.57584	0.306448	1	63	0.015873	0	53	0	3	80	0.0375
1067	SCN5A	0.595007	0.295734	0.14661	2	63	0.031746	2	53	0.0377358	0	80	0
1068	SDCBP2	0.307493	1	0.306448	0	63	0	1	53	0.0188679	3	80	0.0375
1069	SEC23B	0.595007	0.57584	1	2	63	0.031746	0	53	0	2	80	0.025
1070	SEC24B	1	0.295734	0.646512	1	63	0.015873	2	53	0.0377358	1	80	0.0125
1071	SEL1L3	0.595007	0.57584	1	2	63	0.031746	0	53	0	2	80	0.025
1072	SELPLG	1	1	1	1	63	0.015873	1	53	0.0188679	2	80	0.025
1073	SENP2	1	0.295734	0.646512	1	63	0.015873	2	53	0.0377358	1	80	0.0125
1074	SEPTIN3	0.595007	0.57584	1	2	63	0.031746	0	53	0	2	80	0.025
1075	SERPINC1	1	1	1	1	63	0.015873	1	53	0.0188679	2	80	0.025
1076	SETD1B	1	1	1	1	63	0.015873	1	53	0.0188679	2	80	0.025
1077	SETD2	1	0.57584	0.306448	1	63	0.015873	0	53	0	3	80	0.0375
1078	SF3B2	0.595007	0.57584	1	2	63	0.031746	0	53	0	2	80	0.025
1079	SFI1	1	0.57584	0.306448	1	63	0.015873	0	53	0	3	80	0.0375
1080	SGCE	1	0.57584	0.306448	1	63	0.015873	0	53	0	3	80	0.0375
1081	SH3KBP1	0.307493	0.0610928	0.646512	0	63	0	3	53	0.0566038	1	80	0.0125
1082	SHF	1	0.295734	0.646512	1	63	0.015873	2	53	0.0377358	1	80	0.0125
1083	SLC22A23	0.595007	0.57584	1	2	63	0.031746	0	53	0	2	80	0.025
1084	SLC22A31	0.0985676	1	0.14661	3	63	0.047619	1	53	0.0188679	0	80	0
1085	SLC24A2	1	1	1	1	63	0.015873	1	53	0.0188679	2	80	0.025
1086	SLC2A10	0.595007	1	0.646512	2	63	0.031746	1	53	0.0188679	1	80	0.0125
1087	SLC30A6	0.595007	1	0.646512	2	63	0.031746	1	53	0.0188679	1	80	0.0125
1088	SLC39A12	1	0.57584	0.306448	1	63	0.015873	0	53	0	3	80	0.0375
1089	SLC47A1	1	1	1	1	63	0.015873	1	53	0.0188679	2	80	0.025
1090	SLC6A13	0.595007	0.57584	1	2	63	0.031746	0	53	0	2	80	0.025
1091	SLC6A14	0.595007	0.57584	1	2	63	0.031746	0	53	0	2	80	0.025
1092	SLCO1B7	0.307493	0.295734	1	0	63	0	2	53	0.0377358	2	80	0.025
1093	SLITRK2	0.595007	0.295734	0.14661	2	63	0.031746	2	53	0.0377358	0	80	0
1094	SLITRK3	1	0.295734	0.646512	1	63	0.015873	2	53	0.0377358	1	80	0.0125
1095	SLITRK6	1	0.57584	0.306448	1	63	0.015873	0	53	0	3	80	0.0375
1096	SLK	0.595007	1	0.646512	2	63	0.031746	1	53	0.0188679	1	80	0.0125
1097	SMO	1	0.57584	0.306448	1	63	0.015873	0	53	0	3	80	0.0375
1098	SMTN	0.0985676	1	0.14661	3	63	0.047619	1	53	0.0188679	0	80	0
1099	SNAPC4	0.307493	0.57584	0.0265248	0	63	0	0	53	0	4	80	0.05
1100	SNRNP200	0.595007	1	0.646512	2	63	0.031746	1	53	0.0188679	1	80	0.0125
1101	SNX13	0.307493	0.0610928	0.646512	0	63	0	3	53	0.0566038	1	80	0.0125
1102	SNX32	0.0985676	0.57584	0.646512	3	63	0.047619	0	53	0	1	80	0.0125
1103	SOGA1	0.307493	0.295734	1	0	63	0	2	53	0.0377358	2	80	0.025
1104	SOGA3	1	0.57584	0.306448	1	63	0.015873	0	53	0	3	80	0.0375
1105	SOS2	0.595007	0.57584	1	2	63	0.031746	0	53	0	2	80	0.025
1106	SOX4	0.595007	1	0.646512	2	63	0.031746	1	53	0.0188679	1	80	0.0125
1107	SPG11	1	1	1	1	63	0.015873	1	53	0.0188679	2	80	0.025
1108	SPOCK3	1	0.57584	0.306448	1	63	0.015873	0	53	0	3	80	0.0375
1109	SPTBN2	1	0.57584	0.306448	1	63	0.015873	0	53	0	3	80	0.0375
1110	SRGAP2	1	1	1	1	63	0.015873	1	53	0.0188679	2	80	0.025
1111	SSC5D	0.242325	1	0.271586	2	63	0.031746	1	53	0.0188679	0	80	0
1112	STAG1	1	1	1	1	63	0.015873	1	53	0.0188679	2	80	0.025
1113	STX1B	0.595007	1	0.646512	2	63	0.031746	1	53	0.0188679	1	80	0.0125
1114	SULF2	1	1	1	1	63	0.015873	1	53	0.0188679	2	80	0.025
1115	SV2C	0.595007	0.57584	1	2	63	0.031746	0	53	0	2	80	0.025
1116	SVEP1	0.595007	0.295734	0.14661	2	63	0.031746	2	53	0.0377358	0	80	0
1117	SVIL	1	0.57584	0.306448	1	63	0.015873	0	53	0	3	80	0.0375
1118	SZT2	1	1	1	1	63	0.015873	1	53	0.0188679	2	80	0.025
1119	TADA2B	0.307493	1	0.306448	0	63	0	1	53	0.0188679	3	80	0.0375
1120	TAF1C	1	1	1	1	63	0.015873	1	53	0.0188679	2	80	0.025
1121	TAF2	1	0.295734	0.646512	1	63	0.015873	2	53	0.0377358	1	80	0.0125
1122	TAF6L	1	0.564559	0.568208	1	63	0.015873	0	53	0	2	80	0.025
1123	TBX5	0.595007	0.57584	1	2	63	0.031746	0	53	0	2	80	0.025
1124	TECPR2	0.595007	1	0.646512	2	63	0.031746	1	53	0.0188679	1	80	0.0125
1125	TENM4	0.307493	1	0.306448	0	63	0	1	53	0.0188679	3	80	0.0375
1126	TET1	0.307493	0.0610928	0.646512	0	63	0	3	53	0.0566038	1	80	0.0125
1127	TEX13C	0.0985676	0.57584	0.646512	3	63	0.047619	0	53	0	1	80	0.0125
1128	TEX13D	1	0.57584	0.306448	1	63	0.015873	0	53	0	3	80	0.0375
1129	TEX14	0.595007	1	0.646512	2	63	0.031746	1	53	0.0188679	1	80	0.0125
1130	TFAP2A	1	0.57584	0.306448	1	63	0.015873	0	53	0	3	80	0.0375
1131	THSD7B	0.0985676	0.57584	0.646512	3	63	0.047619	0	53	0	1	80	0.0125
1132	TINAG	0.595007	0.57584	1	2	63	0.031746	0	53	0	2	80	0.025
1133	TMC2	0.595007	0.57584	1	2	63	0.031746	0	53	0	2	80	0.025
1134	TMEM94	0.595007	1	0.646512	2	63	0.031746	1	53	0.0188679	1	80	0.0125
1135	TMPRSS15	1	0.295734	0.646512	1	63	0.015873	2	53	0.0377358	1	80	0.0125
1136	TNFAIP3	1	0.295734	0.646512	1	63	0.015873	2	53	0.0377358	1	80	0.0125
1137	TNN	1	1	1	1	63	0.015873	1	53	0.0188679	2	80	0.025
1138	TPR	1	0.295734	0.646512	1	63	0.015873	2	53	0.0377358	1	80	0.0125
1139	TRABD2B	0.0985676	0.57584	0.646512	3	63	0.047619	0	53	0	1	80	0.0125
1140	TRAPPC9	1	0.57584	0.306448	1	63	0.015873	0	53	0	3	80	0.0375
1141	TRDN	0.0985676	0.57584	0.646512	3	63	0.047619	0	53	0	1	80	0.0125
1142	TRIM58	1	0.57584	0.306448	1	63	0.015873	0	53	0	3	80	0.0375
1143	TRIP11	1	1	1	1	63	0.015873	1	53	0.0188679	2	80	0.025
1144	TRPM3	0.595007	0.57584	1	2	63	0.031746	0	53	0	2	80	0.025
1145	TRPM6	0.595007	0.295734	0.14661	2	63	0.031746	2	53	0.0377358	0	80	0
1146	TSC22D2	0.307493	0.295734	1	0	63	0	2	53	0.0377358	2	80	0.025
1147	TSHZ3	1	0.0610928	0.14661	1	63	0.015873	3	53	0.0566038	0	80	0
1148	TTC7A	1	0.295734	0.646512	1	63	0.015873	2	53	0.0377358	1	80	0.0125
1149	TTI1	1	1	1	1	63	0.015873	1	53	0.0188679	2	80	0.025
1150	TTK	1	1	1	1	63	0.015873	1	53	0.0188679	2	80	0.025
1151	TUBGCP6	1	0.57584	0.306448	1	63	0.015873	0	53	0	3	80	0.0375
1152	TYK2	1	0.295734	0.646512	1	63	0.015873	2	53	0.0377358	1	80	0.0125
1153	UBA3	1	0.295734	0.646512	1	63	0.015873	2	53	0.0377358	1	80	0.0125
1154	UGT2B11	0.595007	0.295734	0.14661	2	63	0.031746	2	53	0.0377358	0	80	0
1155	UNC5D	1	0.57584	0.306448	1	63	0.015873	0	53	0	3	80	0.0375
1156	UNC80	0.307493	0.57584	0.0265248	0	63	0	0	53	0	4	80	0.05
1157	UPF1	0.307493	0.004911	0.14661	0	63	0	4	53	0.0754717	0	80	0
1158	USP42	1	0.57584	0.306448	1	63	0.015873	0	53	0	3	80	0.0375
1159	USP6	0.307493	1	0.306448	0	63	0	1	53	0.0188679	3	80	0.0375
1160	VCL	1	0.295734	0.646512	1	63	0.015873	2	53	0.0377358	1	80	0.0125
1161	VEPH1	0.307493	0.295734	1	0	63	0	2	53	0.0377358	2	80	0.025
1162	VWA3B	1	0.295734	0.646512	1	63	0.015873	2	53	0.0377358	1	80	0.0125
1163	WAPL	0.307493	1	0.306448	0	63	0	1	53	0.0188679	3	80	0.0375
1164	WDR49	0.595007	0.57584	1	2	63	0.031746	0	53	0	2	80	0.025
1165	WDR64	1	0.57584	0.306448	1	63	0.015873	0	53	0	3	80	0.0375
1166	WDR87	1	1	1	1	63	0.015873	1	53	0.0188679	2	80	0.025
1167	WDSUB1	0.242325	0.564559	1	2	63	0.031746	0	53	0	1	80	0.0125
1168	WNK1	0.595007	1	0.646512	2	63	0.031746	1	53	0.0188679	1	80	0.0125
1169	XRN1	0.595007	1	0.646512	2	63	0.031746	1	53	0.0188679	1	80	0.0125
1170	YEATS2	0.307493	1	0.306448	0	63	0	1	53	0.0188679	3	80	0.0375
1171	YLPM1	1	0.295734	0.646512	1	63	0.015873	2	53	0.0377358	1	80	0.0125
1172	ZBED4	0.307493	0.295734	1	0	63	0	2	53	0.0377358	2	80	0.025
1173	ZMAT1	0.595007	1	0.646512	2	63	0.031746	1	53	0.0188679	1	80	0.0125
1174	ZNF257	1	0.57584	0.306448	1	63	0.015873	0	53	0	3	80	0.0375
1175	ZNF276	1	1	1	1	63	0.015873	1	53	0.0188679	2	80	0.025
1176	ZNF292	1	1	1	1	63	0.015873	1	53	0.0188679	2	80	0.025
1177	ZNF296	0.307493	0.57584	0.0265248	0	63	0	0	53	0	4	80	0.05
1178	ZNF407	0.595007	1	0.646512	2	63	0.031746	1	53	0.0188679	1	80	0.0125
1179	ZNF454	0.595007	1	0.646512	2	63	0.031746	1	53	0.0188679	1	80	0.0125
1180	ZNF540	1	0.0610928	0.14661	1	63	0.015873	3	53	0.0566038	0	80	0
1181	ZNF568	1	1	1	1	63	0.015873	1	53	0.0188679	2	80	0.025
1182	ZNF594	1	1	1	1	63	0.015873	1	53	0.0188679	2	80	0.025
1183	ZNF611	0.307493	0.0610928	0.646512	0	63	0	3	53	0.0566038	1	80	0.0125
1184	ZNF618	0.595007	1	0.646512	2	63	0.031746	1	53	0.0188679	1	80	0.0125
1185	ZNF770	0.595007	1	0.646512	2	63	0.031746	1	53	0.0188679	1	80	0.0125
1186	ZNF777	0.595007	0.57584	1	2	63	0.031746	0	53	0	2	80	0.025
1187	ZNF835	0.307493	0.295734	1	0	63	0	2	53	0.0377358	2	80	0.025
1188	ZNF837	1	0.57584	0.306448	1	63	0.015873	0	53	0	3	80	0.0375
1189	ZNF862	0.307493	1	0.306448	0	63	0	1	53	0.0188679	3	80	0.0375
1190	ZNF883	0.595007	0.57584	1	2	63	0.031746	0	53	0	2	80	0.025
1191	ZNFX1	1	1	1	1	63	0.015873	1	53	0.0188679	2	80	0.025
1192	ZSCAN1	0.307493	1	0.306448	0	63	0	1	53	0.0188679	3	80	0.0375
1193	ZSCAN5C	0.307493	0.0610928	0.646512	0	63	0	3	53	0.0566038	1	80	0.0125
1194	ABCA1	0.552498	0.564559	0.0664843	0	63	0	0	53	0	3	80	0.0375
1195	ABCA8	1	1	1	1	63	0.015873	1	53	0.0188679	1	80	0.0125
1196	ABCB11	0.552498	0.178414	1	0	63	0	2	53	0.0377358	1	80	0.0125
1197	ABCC11	0.0321344	0.564559	0.271586	3	63	0.047619	0	53	0	0	80	0
1198	ABCC2	0.552498	1	0.568208	0	63	0	1	53	0.0188679	2	80	0.025
1199	ABCF3	0.552498	1	0.568208	0	63	0	1	53	0.0188679	2	80	0.025
1200	ABRA	0.552498	0.564559	0.0664843	0	63	0	0	53	0	3	80	0.0375
1201	ACAP2	0.242325	0.564559	1	2	63	0.031746	0	53	0	1	80	0.0125
1202	ACLY	1	1	1	1	63	0.015873	1	53	0.0188679	1	80	0.0125
1203	ACSM2B	0.242325	1	0.271586	2	63	0.031746	1	53	0.0188679	0	80	0
1204	ACSM5	1	1	1	1	63	0.015873	1	53	0.0188679	1	80	0.0125
1205	ACTG2	0.552498	1	0.568208	0	63	0	1	53	0.0188679	2	80	0.025
1206	ADAD1	1	0.564559	0.568208	1	63	0.015873	0	53	0	2	80	0.025
1207	ADAM15	1	1	1	1	63	0.015873	1	53	0.0188679	1	80	0.0125
1208	ADAM17	0.242325	1	0.271586	2	63	0.031746	1	53	0.0188679	0	80	0
1209	ADAM22	0.242325	0.564559	1	2	63	0.031746	0	53	0	1	80	0.0125
1210	ADAM23	0.552498	0.178414	1	0	63	0	2	53	0.0377358	1	80	0.0125
1211	ADAMTS17	1	0.564559	0.568208	1	63	0.015873	0	53	0	2	80	0.025
1212	ADAMTS3	0.242325	0.564559	1	2	63	0.031746	0	53	0	1	80	0.0125
1213	ADAMTS4	0.552498	0.564559	0.0664843	0	63	0	0	53	0	3	80	0.0375
1214	ADAMTS5	0.552498	0.178414	1	0	63	0	2	53	0.0377358	1	80	0.0125
1215	ADAMTS6	0.552498	1	0.568208	0	63	0	1	53	0.0188679	2	80	0.025
1216	ADAMTSL1	1	0.564559	0.568208	1	63	0.015873	0	53	0	2	80	0.025
1217	ADAMTSL3	0.242325	0.564559	1	2	63	0.031746	0	53	0	1	80	0.0125
1218	ADAR	0.552498	0.0189564	0.271586	0	63	0	3	53	0.0566038	0	80	0
1219	ADCY6	0.242325	1	0.271586	2	63	0.031746	1	53	0.0188679	0	80	0
1220	ADCY7	1	1	1	1	63	0.015873	1	53	0.0188679	1	80	0.0125
1221	ADCYAP1R1	1	0.0721088	0.51439	0	63	0	2	53	0.0377358	0	80	0
1222	ADD3	1	1	1	1	63	0.015873	1	53	0.0188679	1	80	0.0125
1223	ADGRA1	1	1	1	1	63	0.015873	1	53	0.0188679	1	80	0.0125
1224	ADGRB1	0.242325	0.564559	1	2	63	0.031746	0	53	0	1	80	0.0125
1225	ADGRG6	0.552498	0.564559	0.0664843	0	63	0	0	53	0	3	80	0.0375
1226	ADGRL2	0.242325	0.564559	1	2	63	0.031746	0	53	0	1	80	0.0125
1227	ADGRL3	0.242325	1	0.271586	2	63	0.031746	1	53	0.0188679	0	80	0
1228	ADGRL4	1	0.564559	0.568208	1	63	0.015873	0	53	0	2	80	0.025
1229	AEBP1	0.552498	1	0.568208	0	63	0	1	53	0.0188679	2	80	0.025
1230	AFF2	0.242325	0.564559	1	2	63	0.031746	0	53	0	1	80	0.0125
1231	AGAP2	1	0.564559	0.568208	1	63	0.015873	0	53	0	2	80	0.025
1232	AGPS	0.552498	0.564559	0.0664843	0	63	0	0	53	0	3	80	0.0375
1233	AGRN	0.552498	0.564559	0.0664843	0	63	0	0	53	0	3	80	0.0375
1234	AGTR1	1	0.178414	0.271586	1	63	0.015873	2	53	0.0377358	0	80	0
1235	AHCTF1	1	0.564559	0.568208	1	63	0.015873	0	53	0	2	80	0.025
1236	AHCY	1	0.564559	0.568208	1	63	0.015873	0	53	0	2	80	0.025
1237	AHI1	1	1	1	1	63	0.015873	1	53	0.0188679	1	80	0.0125
1238	AKR1C1	1	1	1	1	63	0.015873	1	53	0.0188679	1	80	0.0125
1239	ALOXE3	1	0.564559	0.568208	1	63	0.015873	0	53	0	2	80	0.025
1240	ALPG	0.242325	1	0.271586	2	63	0.031746	1	53	0.0188679	0	80	0
1241	ALPK3	1	1	1	1	63	0.015873	1	53	0.0188679	1	80	0.0125
1242	ALS2	0.552498	1	0.568208	0	63	0	1	53	0.0188679	2	80	0.025
1243	AMER1	0.552498	1	0.568208	0	63	0	1	53	0.0188679	2	80	0.025
1244	AMPD1	0.552498	0.178414	1	0	63	0	2	53	0.0377358	1	80	0.0125
1245	AMPH	1	1	1	1	63	0.015873	1	53	0.0188679	1	80	0.0125
1246	ANGPTL6	1	0.564559	0.568208	1	63	0.015873	0	53	0	2	80	0.025
1247	ANKDD1A	1	0.178414	0.271586	1	63	0.015873	2	53	0.0377358	0	80	0
1248	ANKEF1	1	0.178414	0.271586	1	63	0.015873	2	53	0.0377358	0	80	0
1249	ANKH	1	1	1	1	63	0.015873	1	53	0.0188679	1	80	0.0125
1250	ANKRD13D	1	1	1	1	63	0.015873	1	53	0.0188679	1	80	0.0125
1251	ANKRD18A	1	0.468707	1	0	63	0	1	53	0.0188679	1	80	0.0125
1252	ANKRD24	1	0.564559	0.568208	1	63	0.015873	0	53	0	2	80	0.025
1253	ANKRD30A	1	0.564559	0.568208	1	63	0.015873	0	53	0	2	80	0.025
1254	ANKRD30B	0.242325	0.564559	1	2	63	0.031746	0	53	0	1	80	0.0125
1255	ANO5	1	0.564559	0.568208	1	63	0.015873	0	53	0	2	80	0.025
1256	AOPEP	0.552498	1	0.568208	0	63	0	1	53	0.0188679	2	80	0.025
1257	AOX1	0.552498	0.564559	0.0664843	0	63	0	0	53	0	3	80	0.0375
1258	AP4M1	0.242325	0.564559	1	2	63	0.031746	0	53	0	1	80	0.0125
1259	AP5B1	0.242325	0.564559	1	2	63	0.031746	0	53	0	1	80	0.0125
1260	APAF1	1	0.564559	0.568208	1	63	0.015873	0	53	0	2	80	0.025
1261	APBB1IP	1	1	1	1	63	0.015873	1	53	0.0188679	1	80	0.0125
1262	APC	0.242325	0.564559	1	2	63	0.031746	0	53	0	1	80	0.0125
1263	APLP2	0.242325	1	0.271586	2	63	0.031746	1	53	0.0188679	0	80	0
1264	APPBP2	0.242325	0.564559	1	2	63	0.031746	0	53	0	1	80	0.0125
1265	ARAP1	1	0.178414	0.271586	1	63	0.015873	2	53	0.0377358	0	80	0
1266	ARFGEF3	0.242325	0.564559	1	2	63	0.031746	0	53	0	1	80	0.0125
1267	ARFRP1	0.552498	0.178414	1	0	63	0	2	53	0.0377358	1	80	0.0125
1268	ARHGAP18	0.552498	0.178414	1	0	63	0	2	53	0.0377358	1	80	0.0125
1269	ARHGAP22	1	0.178414	0.271586	1	63	0.015873	2	53	0.0377358	0	80	0
1270	ARHGAP24	0.552498	0.178414	1	0	63	0	2	53	0.0377358	1	80	0.0125
1271	ARHGAP44	0.552498	1	0.568208	0	63	0	1	53	0.0188679	2	80	0.025
1272	ARHGAP6	0.242325	0.564559	1	2	63	0.031746	0	53	0	1	80	0.0125
1273	ARHGEF11	0.552498	1	0.568208	0	63	0	1	53	0.0188679	2	80	0.025
1274	ARHGEF12	1	0.564559	0.568208	1	63	0.015873	0	53	0	2	80	0.025
1275	ARHGEF17	0.552498	1	0.568208	0	63	0	1	53	0.0188679	2	80	0.025
1276	ARHGEF18	0.552498	0.564559	0.0664843	0	63	0	0	53	0	3	80	0.0375
1277	ARHGEF2	1	1	1	1	63	0.015873	1	53	0.0188679	1	80	0.0125
1278	ARHGEF25	1	1	1	1	63	0.015873	1	53	0.0188679	1	80	0.0125
1279	ARHGEF28	1	0.564559	0.568208	1	63	0.015873	0	53	0	2	80	0.025
1280	ARID1A	0.0321344	0.564559	0.271586	3	63	0.047619	0	53	0	0	80	0
1281	ARID3A	0.552498	0.178414	1	0	63	0	2	53	0.0377358	1	80	0.0125
1282	ARL6	1	0.0721088	0.51439	0	63	0	2	53	0.0377358	0	80	0
1283	ARMC3	1	0.178414	0.271586	1	63	0.015873	2	53	0.0377358	0	80	0
1284	ARMH1	1	0.564559	0.568208	1	63	0.015873	0	53	0	2	80	0.025
1285	ARRB1	0.552498	1	0.568208	0	63	0	1	53	0.0188679	2	80	0.025
1286	ARRDC1	0.242325	1	0.271586	2	63	0.031746	1	53	0.0188679	0	80	0
1287	ARSJ	0.552498	0.178414	1	0	63	0	2	53	0.0377358	1	80	0.0125
1288	ASAH2	0.552498	0.0189564	0.271586	0	63	0	3	53	0.0566038	0	80	0
1289	ASAP2	0.552498	1	0.568208	0	63	0	1	53	0.0188679	2	80	0.025
1290	ASPSCR1	0.552498	0.178414	1	0	63	0	2	53	0.0377358	1	80	0.0125
1291	ASTN2	0.102198	1	0.51439	2	63	0.031746	0	53	0	0	80	0
1292	ASXL2	1	0.564559	0.568208	1	63	0.015873	0	53	0	2	80	0.025
1293	ATAD5	0.552498	0.564559	0.0664843	0	63	0	0	53	0	3	80	0.0375
1294	ATF3	0.242325	0.564559	1	2	63	0.031746	0	53	0	1	80	0.0125
1295	ATG9B	0.552498	1	0.568208	0	63	0	1	53	0.0188679	2	80	0.025
1296	ATM	1	0.564559	0.568208	1	63	0.015873	0	53	0	2	80	0.025
1297	ATP10A	0.242325	0.564559	1	2	63	0.031746	0	53	0	1	80	0.0125
1298	ATP11A	1	1	1	1	63	0.015873	1	53	0.0188679	1	80	0.0125
1299	ATP7A	1	0.564559	0.568208	1	63	0.015873	0	53	0	2	80	0.025
1300	ATP7B	0.242325	0.564559	1	2	63	0.031746	0	53	0	1	80	0.0125
1301	ATP8A1	0.552498	0.564559	0.0664843	0	63	0	0	53	0	3	80	0.0375
1302	ATP8B4	1	1	1	1	63	0.015873	1	53	0.0188679	1	80	0.0125
1303	ATP9A	0.242325	1	0.271586	2	63	0.031746	1	53	0.0188679	0	80	0
1304	ATRN	1	0.564559	0.568208	1	63	0.015873	0	53	0	2	80	0.025
1305	AVPR1A	1	1	1	1	63	0.015873	1	53	0.0188679	1	80	0.0125
1306	B3GNT8	0.552498	0.178414	1	0	63	0	2	53	0.0377358	1	80	0.0125
1307	BAG3	0.552498	1	0.568208	0	63	0	1	53	0.0188679	2	80	0.025
1308	BAHCC1	0.552498	0.178414	1	0	63	0	2	53	0.0377358	1	80	0.0125
1309	BAIAP3	1	1	1	1	63	0.015873	1	53	0.0188679	1	80	0.0125
1310	BAZ1B	1	0.564559	0.568208	1	63	0.015873	0	53	0	2	80	0.025
1311	BCL11B	0.552498	0.178414	1	0	63	0	2	53	0.0377358	1	80	0.0125
1312	BCL9L	0.552498	1	0.568208	0	63	0	1	53	0.0188679	2	80	0.025
1313	BCORL1	0.552498	1	0.568208	0	63	0	1	53	0.0188679	2	80	0.025
1314	BMP5	0.540659	1	1	1	63	0.015873	0	53	0	1	80	0.0125
1315	BMPR1A	0.552498	0.564559	0.0664843	0	63	0	0	53	0	3	80	0.0375
1316	BMS1	1	0.564559	0.568208	1	63	0.015873	0	53	0	2	80	0.025
1317	BRCA1	0.242325	0.564559	1	2	63	0.031746	0	53	0	1	80	0.0125
1318	BRD7	1	1	1	1	63	0.015873	1	53	0.0188679	1	80	0.0125
1319	BRPF3	0.242325	0.564559	1	2	63	0.031746	0	53	0	1	80	0.0125
1320	BRSK1	0.242325	0.564559	1	2	63	0.031746	0	53	0	1	80	0.0125
1321	BRWD1	1	1	1	1	63	0.015873	1	53	0.0188679	1	80	0.0125
1322	BSN	1	1	1	1	63	0.015873	1	53	0.0188679	1	80	0.0125
1323	BSPRY	1	1	1	1	63	0.015873	1	53	0.0188679	1	80	0.0125
1324	BTAF1	0.0321344	0.564559	0.271586	3	63	0.047619	0	53	0	0	80	0
1325	BTBD11	0.552498	1	0.568208	0	63	0	1	53	0.0188679	2	80	0.025
1326	BTBD18	1	0.564559	0.568208	1	63	0.015873	0	53	0	2	80	0.025
1327	BUB1B-PAK6	0.552498	0.564559	0.0664843	0	63	0	0	53	0	3	80	0.0375
1328	C10orf67	1	0.178414	0.271586	1	63	0.015873	2	53	0.0377358	0	80	0
1329	C11orf65	0.242325	1	0.271586	2	63	0.031746	1	53	0.0188679	0	80	0
1330	C12orf42	1	1	1	1	63	0.015873	1	53	0.0188679	1	80	0.0125
1331	C12orf56	0.242325	1	0.271586	2	63	0.031746	1	53	0.0188679	0	80	0
1332	C16orf96	0.552498	0.564559	0.0664843	0	63	0	0	53	0	3	80	0.0375
1333	C2CD5	1	1	1	1	63	0.015873	1	53	0.0188679	1	80	0.0125
1334	C3	0.242325	0.564559	1	2	63	0.031746	0	53	0	1	80	0.0125
1335	C4orf50	1	0.564559	0.568208	1	63	0.015873	0	53	0	2	80	0.025
1336	C5orf34	1	0.178414	0.271586	1	63	0.015873	2	53	0.0377358	0	80	0
1337	C7	0.242325	1	0.271586	2	63	0.031746	1	53	0.0188679	0	80	0
1338	CABIN1	0.552498	1	0.568208	0	63	0	1	53	0.0188679	2	80	0.025
1339	CABLES1	1	0.178414	0.271586	1	63	0.015873	2	53	0.0377358	0	80	0
1340	CACNA1F	0.242325	0.564559	1	2	63	0.031746	0	53	0	1	80	0.0125
1341	CACNA2D1	0.242325	0.564559	1	2	63	0.031746	0	53	0	1	80	0.0125
1342	CADM1	1	0.564559	0.568208	1	63	0.015873	0	53	0	2	80	0.025
1343	CAMKK2	0.552498	1	0.568208	0	63	0	1	53	0.0188679	2	80	0.025
1344	CAMSAP3	0.242325	0.564559	1	2	63	0.031746	0	53	0	1	80	0.0125
1345	CAND1	0.552498	1	0.568208	0	63	0	1	53	0.0188679	2	80	0.025
1346	CAPN13	1	1	1	1	63	0.015873	1	53	0.0188679	1	80	0.0125
1347	CAPN9	1	1	1	1	63	0.015873	1	53	0.0188679	1	80	0.0125
1348	CARD10	0.242325	0.564559	1	2	63	0.031746	0	53	0	1	80	0.0125
1349	CASP6	1	1	1	1	63	0.015873	1	53	0.0188679	1	80	0.0125
1350	CASP9	0.552498	1	0.568208	0	63	0	1	53	0.0188679	2	80	0.025
1351	CASR	1	1	1	1	63	0.015873	1	53	0.0188679	1	80	0.0125
1352	CAST	0.242325	1	0.271586	2	63	0.031746	1	53	0.0188679	0	80	0
1353	CATSPER2	0.242325	1	0.271586	2	63	0.031746	1	53	0.0188679	0	80	0
1354	CATSPERD	1	1	1	1	63	0.015873	1	53	0.0188679	1	80	0.0125
1355	CATSPERG	0.552498	1	0.568208	0	63	0	1	53	0.0188679	2	80	0.025
1356	CBFA2T2	0.552498	1	0.568208	0	63	0	1	53	0.0188679	2	80	0.025
1357	CCAR2	0.552498	1	0.568208	0	63	0	1	53	0.0188679	2	80	0.025
1358	CCDC102B	1	1	1	1	63	0.015873	1	53	0.0188679	1	80	0.0125
1359	CCDC114	0.552498	1	0.568208	0	63	0	1	53	0.0188679	2	80	0.025
1360	CCDC142	0.242325	1	0.271586	2	63	0.031746	1	53	0.0188679	0	80	0
1361	CCDC180	0.242325	1	0.271586	2	63	0.031746	1	53	0.0188679	0	80	0
1362	CCDC88A	0.242325	0.564559	1	2	63	0.031746	0	53	0	1	80	0.0125
1363	CCN3	1	0.178414	0.271586	1	63	0.015873	2	53	0.0377358	0	80	0
1364	CCNB3	0.242325	0.564559	1	2	63	0.031746	0	53	0	1	80	0.0125
1365	CCNE1	1	1	1	1	63	0.015873	1	53	0.0188679	1	80	0.0125
1366	CCNF	1	0.564559	0.568208	1	63	0.015873	0	53	0	2	80	0.025
1367	CCNL1	0.552498	1	0.568208	0	63	0	1	53	0.0188679	2	80	0.025
1368	CD1E	0.0321344	0.564559	0.271586	3	63	0.047619	0	53	0	0	80	0
1369	CD55	0.552498	0.564559	0.0664843	0	63	0	0	53	0	3	80	0.0375
1370	CDC25B	0.242325	0.564559	1	2	63	0.031746	0	53	0	1	80	0.0125
1371	CDH12	0.552498	1	0.568208	0	63	0	1	53	0.0188679	2	80	0.025
1372	CDH16	0.552498	1	0.568208	0	63	0	1	53	0.0188679	2	80	0.025
1373	CDH2	0.242325	0.564559	1	2	63	0.031746	0	53	0	1	80	0.0125
1374	CDH26	0.552498	1	0.568208	0	63	0	1	53	0.0188679	2	80	0.025
1375	CDH5	1	1	1	1	63	0.015873	1	53	0.0188679	1	80	0.0125
1376	CDH7	0.552498	0.564559	0.0664843	0	63	0	0	53	0	3	80	0.0375
1377	CDH9	0.552498	0.564559	0.0664843	0	63	0	0	53	0	3	80	0.0375
1378	CDHR1	1	1	1	1	63	0.015873	1	53	0.0188679	1	80	0.0125
1379	CDK13	0.242325	1	0.271586	2	63	0.031746	1	53	0.0188679	0	80	0
1380	CEACAM7	0.0321344	0.564559	0.271586	3	63	0.047619	0	53	0	0	80	0
1381	CECR2	1	0.564559	0.568208	1	63	0.015873	0	53	0	2	80	0.025
1382	CENPE	1	0.564559	0.568208	1	63	0.015873	0	53	0	2	80	0.025
1383	CEP290	1	1	1	1	63	0.015873	1	53	0.0188679	1	80	0.0125
1384	CERT1	0.242325	0.564559	1	2	63	0.031746	0	53	0	1	80	0.0125
1385	CFAP91	1	0.178414	0.271586	1	63	0.015873	2	53	0.0377358	0	80	0
1386	CFAP94	1	0.178414	0.271586	1	63	0.015873	2	53	0.0377358	0	80	0
1387	CFAP99	0.242325	1	0.271586	2	63	0.031746	1	53	0.0188679	0	80	0
1388	CFHR5	0.242325	1	0.271586	2	63	0.031746	1	53	0.0188679	0	80	0
1389	CGNL1	0.552498	1	0.568208	0	63	0	1	53	0.0188679	2	80	0.025
1390	CHD4	1	1	1	1	63	0.015873	1	53	0.0188679	1	80	0.0125
1391	CHERP	0.552498	1	0.568208	0	63	0	1	53	0.0188679	2	80	0.025
1392	CHRDL2	0.552498	0.178414	1	0	63	0	2	53	0.0377358	1	80	0.0125
1393	CHRNA5	0.552498	0.564559	0.0664843	0	63	0	0	53	0	3	80	0.0375
1394	CHRNB2	1	0.468707	1	0	63	0	1	53	0.0188679	1	80	0.0125
1395	CHRNE	1	1	1	1	63	0.015873	1	53	0.0188679	1	80	0.0125
1396	CHST3	0.242325	0.564559	1	2	63	0.031746	0	53	0	1	80	0.0125
1397	CLCA2	1	1	1	1	63	0.015873	1	53	0.0188679	1	80	0.0125
1398	CLEC4A	0.552498	0.564559	0.0664843	0	63	0	0	53	0	3	80	0.0375
1399	CLGN	1	1	1	1	63	0.015873	1	53	0.0188679	1	80	0.0125
1400	CNBD1	0.242325	0.564559	1	2	63	0.031746	0	53	0	1	80	0.0125
1401	CNBD2	0.552498	1	0.568208	0	63	0	1	53	0.0188679	2	80	0.025
1402	CNOT4	1	0.564559	0.568208	1	63	0.015873	0	53	0	2	80	0.025
1403	CNTN1	0.552498	0.564559	0.0664843	0	63	0	0	53	0	3	80	0.0375
1404	CNTN3	1	1	1	1	63	0.015873	1	53	0.0188679	1	80	0.0125
1405	CNTN5	1	0.564559	0.568208	1	63	0.015873	0	53	0	2	80	0.025
1406	CNTNAP1	0.552498	1	0.568208	0	63	0	1	53	0.0188679	2	80	0.025
1407	COG4	1	0.178414	0.271586	1	63	0.015873	2	53	0.0377358	0	80	0
1408	COL18A1	1	0.178414	0.271586	1	63	0.015873	2	53	0.0377358	0	80	0
1409	COL28A1	0.552498	1	0.568208	0	63	0	1	53	0.0188679	2	80	0.025
1410	COL4A5	0.552498	0.564559	0.0664843	0	63	0	0	53	0	3	80	0.0375
1411	CPED1	1	0.564559	0.568208	1	63	0.015873	0	53	0	2	80	0.025
1412	CPNE4	1	1	1	1	63	0.015873	1	53	0.0188679	1	80	0.0125
1413	CPT2	0.552498	0.564559	0.0664843	0	63	0	0	53	0	3	80	0.0375
1414	CPXCR1	1	0.564559	0.568208	1	63	0.015873	0	53	0	2	80	0.025
1415	CRACR2A	0.552498	0.178414	1	0	63	0	2	53	0.0377358	1	80	0.0125
1416	CRB1	1	0.564559	0.568208	1	63	0.015873	0	53	0	2	80	0.025
1417	CRB2	0.242325	0.564559	1	2	63	0.031746	0	53	0	1	80	0.0125
1418	CSH2	0.552498	0.564559	0.0664843	0	63	0	0	53	0	3	80	0.0375
1419	CSRP2	0.242325	0.564559	1	2	63	0.031746	0	53	0	1	80	0.0125
1420	CT45A2	0.552498	1	0.568208	0	63	0	1	53	0.0188679	2	80	0.025
1421	CTAG2	0.552498	1	0.568208	0	63	0	1	53	0.0188679	2	80	0.025
1422	CTTNBP2	0.552498	0.178414	1	0	63	0	2	53	0.0377358	1	80	0.0125
1423	CUL7	1	0.564559	0.568208	1	63	0.015873	0	53	0	2	80	0.025
1424	CWF19L1	1	0.564559	0.568208	1	63	0.015873	0	53	0	2	80	0.025
1425	CWF19L2	1	1	1	1	63	0.015873	1	53	0.0188679	1	80	0.0125
1426	CYP2A13	0.552498	0.564559	0.0664843	0	63	0	0	53	0	3	80	0.0375
1427	CYP3A5	1	0.178414	0.271586	1	63	0.015873	2	53	0.0377358	0	80	0
1428	CYP3A7	1	0.564559	0.568208	1	63	0.015873	0	53	0	2	80	0.025
1429	CYP4F2	1	0.564559	0.568208	1	63	0.015873	0	53	0	2	80	0.025
1430	CYP51A1	1	1	1	1	63	0.015873	1	53	0.0188679	1	80	0.0125
1431	CYP7A1	1	1	1	1	63	0.015873	1	53	0.0188679	1	80	0.0125
1432	DAB2IP	1	1	1	1	63	0.015873	1	53	0.0188679	1	80	0.0125
1433	DAPK2	1	1	1	1	63	0.015873	1	53	0.0188679	1	80	0.0125
1434	DCAF12L2	1	1	1	1	63	0.015873	1	53	0.0188679	1	80	0.0125
1435	DCAF4L1	0.552498	0.564559	0.0664843	0	63	0	0	53	0	3	80	0.0375
1436	DCAF5	0.552498	1	0.568208	0	63	0	1	53	0.0188679	2	80	0.025
1437	DCST2	0.552498	1	0.568208	0	63	0	1	53	0.0188679	2	80	0.025
1438	DCTN1	0.242325	0.564559	1	2	63	0.031746	0	53	0	1	80	0.0125
1439	DDX10	0.552498	0.564559	0.0664843	0	63	0	0	53	0	3	80	0.0375
1440	DDX11	1	0.178414	0.271586	1	63	0.015873	2	53	0.0377358	0	80	0
1441	DDX42	0.242325	0.564559	1	2	63	0.031746	0	53	0	1	80	0.0125
1442	DDX5	0.552498	1	0.568208	0	63	0	1	53	0.0188679	2	80	0.025
1443	DDX58	0.552498	0.564559	0.0664843	0	63	0	0	53	0	3	80	0.0375
1444	DENND1C	0.552498	0.178414	1	0	63	0	2	53	0.0377358	1	80	0.0125
1445	DENND4A	0.552498	1	0.568208	0	63	0	1	53	0.0188679	2	80	0.025
1446	DEUP1	1	0.178414	0.271586	1	63	0.015873	2	53	0.0377358	0	80	0
1447	DGLUCY	1	1	1	1	63	0.015873	1	53	0.0188679	1	80	0.0125
1448	DHX8	1	1	1	1	63	0.015873	1	53	0.0188679	1	80	0.0125
1449	DIAPH2	0.242325	1	0.271586	2	63	0.031746	1	53	0.0188679	0	80	0
1450	DLG2	1	1	1	1	63	0.015873	1	53	0.0188679	1	80	0.0125
1451	DLG3	1	0.178414	0.271586	1	63	0.015873	2	53	0.0377358	0	80	0
1452	DLGAP5	0.552498	1	0.568208	0	63	0	1	53	0.0188679	2	80	0.025
1453	DMRTB1	1	1	1	1	63	0.015873	1	53	0.0188679	1	80	0.0125
1454	DMWD	0.552498	0.564559	0.0664843	0	63	0	0	53	0	3	80	0.0375
1455	DNAAF2	0.242325	1	0.271586	2	63	0.031746	1	53	0.0188679	0	80	0
1456	DNAAF3	0.540659	1	1	1	63	0.015873	0	53	0	1	80	0.0125
1457	DNM2	1	1	1	1	63	0.015873	1	53	0.0188679	1	80	0.0125
1458	DNMBP	0.242325	1	0.271586	2	63	0.031746	1	53	0.0188679	0	80	0
1459	DNMT1	0.242325	0.564559	1	2	63	0.031746	0	53	0	1	80	0.0125
1460	DNTT	0.552498	1	0.568208	0	63	0	1	53	0.0188679	2	80	0.025
1461	DOCK1	0.552498	0.564559	0.0664843	0	63	0	0	53	0	3	80	0.0375
1462	DOCK11	1	0.564559	0.568208	1	63	0.015873	0	53	0	2	80	0.025
1463	DOCK3	0.242325	1	0.271586	2	63	0.031746	1	53	0.0188679	0	80	0
1464	DOK5	0.242325	0.564559	1	2	63	0.031746	0	53	0	1	80	0.0125
1465	DOP1B	1	0.564559	0.568208	1	63	0.015873	0	53	0	2	80	0.025
1466	DPM1	0.552498	0.564559	0.0664843	0	63	0	0	53	0	3	80	0.0375
1467	DPP6	1	1	1	1	63	0.015873	1	53	0.0188679	1	80	0.0125
1468	DPY19L4	1	0.564559	0.568208	1	63	0.015873	0	53	0	2	80	0.025
1469	DPYD	0.552498	1	0.568208	0	63	0	1	53	0.0188679	2	80	0.025
1470	DSC2	0.242325	1	0.271586	2	63	0.031746	1	53	0.0188679	0	80	0
1471	DTHD1	1	0.564559	0.568208	1	63	0.015873	0	53	0	2	80	0.025
1472	DYRK2	0.242325	1	0.271586	2	63	0.031746	1	53	0.0188679	0	80	0
1473	E2F8	0.552498	1	0.568208	0	63	0	1	53	0.0188679	2	80	0.025
1474	EDEM3	1	0.564559	0.568208	1	63	0.015873	0	53	0	2	80	0.025
1475	EEF1A2	0.552498	0.564559	0.0664843	0	63	0	0	53	0	3	80	0.0375
1476	EFNA4	1	1	1	1	63	0.015873	1	53	0.0188679	1	80	0.0125
1477	EGFLAM	0.552498	1	0.568208	0	63	0	1	53	0.0188679	2	80	0.025
1478	EIF2AK3	0.0321344	0.564559	0.271586	3	63	0.047619	0	53	0	0	80	0
1479	EIF2B2	1	0.468707	1	0	63	0	1	53	0.0188679	1	80	0.0125
1480	EIF2S3B	1	1	1	1	63	0.015873	1	53	0.0188679	1	80	0.0125
1481	EIF3D	0.552498	1	0.568208	0	63	0	1	53	0.0188679	2	80	0.025
1482	EIF3H	0.242325	0.564559	1	2	63	0.031746	0	53	0	1	80	0.0125
1483	EIF4A2	0.552498	1	0.568208	0	63	0	1	53	0.0188679	2	80	0.025
1484	EIF5	0.242325	0.564559	1	2	63	0.031746	0	53	0	1	80	0.0125
1485	ELAC2	1	1	1	1	63	0.015873	1	53	0.0188679	1	80	0.0125
1486	ELAPOR2	0.552498	0.178414	1	0	63	0	2	53	0.0377358	1	80	0.0125
1487	ELAVL1	1	1	1	1	63	0.015873	1	53	0.0188679	1	80	0.0125
1488	ELFN1	1	1	1	1	63	0.015873	1	53	0.0188679	1	80	0.0125
1489	EMILIN2	1	0.564559	0.568208	1	63	0.015873	0	53	0	2	80	0.025
1490	EML5	1	0.564559	0.568208	1	63	0.015873	0	53	0	2	80	0.025
1491	ENDOU	0.242325	1	0.271586	2	63	0.031746	1	53	0.0188679	0	80	0
1492	ENO3	0.552498	0.564559	0.0664843	0	63	0	0	53	0	3	80	0.0375
1493	ENTPD6	0.540659	1	1	1	63	0.015873	0	53	0	1	80	0.0125
1494	ENTPD7	1	1	0.165358	0	63	0	0	53	0	2	80	0.025
1495	EPG5	1	0.564559	0.568208	1	63	0.015873	0	53	0	2	80	0.025
1496	ERCC6L2	1	1	1	1	63	0.015873	1	53	0.0188679	1	80	0.0125
1497	ESR1	0.552498	1	0.568208	0	63	0	1	53	0.0188679	2	80	0.025
1498	EVI5L	1	0.564559	0.568208	1	63	0.015873	0	53	0	2	80	0.025
1499	EXO1	0.242325	1	0.271586	2	63	0.031746	1	53	0.0188679	0	80	0
1500	EXOC6B	0.552498	0.564559	0.0664843	0	63	0	0	53	0	3	80	0.0375
1501	EXT1	1	1	1	1	63	0.015873	1	53	0.0188679	1	80	0.0125
1502	FAM107B	1	0.564559	0.568208	1	63	0.015873	0	53	0	2	80	0.025
1503	FAM13A	1	0.564559	0.568208	1	63	0.015873	0	53	0	2	80	0.025
1504	FAM155A	0.552498	1	0.568208	0	63	0	1	53	0.0188679	2	80	0.025
1505	FAM161A	0.552498	1	0.568208	0	63	0	1	53	0.0188679	2	80	0.025
1506	FAM184A	0.242325	0.564559	1	2	63	0.031746	0	53	0	1	80	0.0125
1507	FAM184B	0.552498	1	0.568208	0	63	0	1	53	0.0188679	2	80	0.025
1508	FAM205A	0.0321344	0.564559	0.271586	3	63	0.047619	0	53	0	0	80	0
1509	FAM47A	0.102198	1	0.51439	2	63	0.031746	0	53	0	0	80	0
1510	FAM50B	0.552498	1	0.568208	0	63	0	1	53	0.0188679	2	80	0.025
1511	FANCD2	0.242325	1	0.271586	2	63	0.031746	1	53	0.0188679	0	80	0
1512	FARP2	1	0.564559	0.568208	1	63	0.015873	0	53	0	2	80	0.025
1513	FATE1	0.552498	1	0.568208	0	63	0	1	53	0.0188679	2	80	0.025
1514	FBXL17	1	0.564559	0.568208	1	63	0.015873	0	53	0	2	80	0.025
1515	FBXL18	0.540659	1	1	1	63	0.015873	0	53	0	1	80	0.0125
1516	FBXO41	0.552498	1	0.568208	0	63	0	1	53	0.0188679	2	80	0.025
1517	FCRL6	0.552498	1	0.568208	0	63	0	1	53	0.0188679	2	80	0.025
1518	FER	0.552498	1	0.568208	0	63	0	1	53	0.0188679	2	80	0.025
1519	FER1L6	1	0.178414	0.271586	1	63	0.015873	2	53	0.0377358	0	80	0
1520	FGA	0.552498	0.178414	1	0	63	0	2	53	0.0377358	1	80	0.0125
1521	FGD1	0.0321344	0.564559	0.271586	3	63	0.047619	0	53	0	0	80	0
1522	FGD3	0.242325	1	0.271586	2	63	0.031746	1	53	0.0188679	0	80	0
1523	FGD5	1	1	1	1	63	0.015873	1	53	0.0188679	1	80	0.0125
1524	FGF12	0.242325	0.564559	1	2	63	0.031746	0	53	0	1	80	0.0125
1525	FGGY	1	0.564559	0.568208	1	63	0.015873	0	53	0	2	80	0.025
1526	FHOD3	0.242325	1	0.271586	2	63	0.031746	1	53	0.0188679	0	80	0
1527	FIG4	0.242325	1	0.271586	2	63	0.031746	1	53	0.0188679	0	80	0
1528	FILIP1	1	1	1	1	63	0.015873	1	53	0.0188679	1	80	0.0125
1529	FILIP1L	0.552498	1	0.568208	0	63	0	1	53	0.0188679	2	80	0.025
1530	FIZ1	0.242325	1	0.271586	2	63	0.031746	1	53	0.0188679	0	80	0
1531	FLNB	0.552498	0.564559	0.0664843	0	63	0	0	53	0	3	80	0.0375
1532	FLRT1	0.552498	0.564559	0.0664843	0	63	0	0	53	0	3	80	0.0375
1533	FLRT2	0.552498	0.178414	1	0	63	0	2	53	0.0377358	1	80	0.0125
1534	FMO4	1	1	1	1	63	0.015873	1	53	0.0188679	1	80	0.0125
1535	FMO5	1	1	1	1	63	0.015873	1	53	0.0188679	1	80	0.0125
1536	FMR1	0.552498	0.178414	1	0	63	0	2	53	0.0377358	1	80	0.0125
1537	FOXD4	1	0.564559	0.568208	1	63	0.015873	0	53	0	2	80	0.025
1538	FPR2	0.552498	1	0.568208	0	63	0	1	53	0.0188679	2	80	0.025
1539	FREM2	1	0.178414	0.271586	1	63	0.015873	2	53	0.0377358	0	80	0
1540	FRMD4A	0.0321344	0.564559	0.271586	3	63	0.047619	0	53	0	0	80	0
1541	FRMPD1	0.552498	0.178414	1	0	63	0	2	53	0.0377358	1	80	0.0125
1542	FSTL5	1	0.564559	0.568208	1	63	0.015873	0	53	0	2	80	0.025
1543	FTO	1	1	1	1	63	0.015873	1	53	0.0188679	1	80	0.0125
1544	FXR1	1	0.564559	0.568208	1	63	0.015873	0	53	0	2	80	0.025
1545	FXR2	1	1	1	1	63	0.015873	1	53	0.0188679	1	80	0.0125
1546	GABRA2	1	0.564559	0.568208	1	63	0.015873	0	53	0	2	80	0.025
1547	GABRB3	1	1	1	1	63	0.015873	1	53	0.0188679	1	80	0.0125
1548	GABRG2	0.552498	1	0.568208	0	63	0	1	53	0.0188679	2	80	0.025
1549	GABRR3	0.552498	0.564559	0.0664843	0	63	0	0	53	0	3	80	0.0375
1550	GAL3ST3	1	1	1	1	63	0.015873	1	53	0.0188679	1	80	0.0125
1551	GALNT14	0.552498	0.564559	0.0664843	0	63	0	0	53	0	3	80	0.0375
1552	GALNT4	1	1	1	1	63	0.015873	1	53	0.0188679	1	80	0.0125
1553	GARNL3	1	0.468707	1	0	63	0	1	53	0.0188679	1	80	0.0125
1554	GBP1	0.552498	0.564559	0.0664843	0	63	0	0	53	0	3	80	0.0375
1555	GCNT4	0.552498	0.564559	0.0664843	0	63	0	0	53	0	3	80	0.0375
1556	GDAP2	0.242325	0.564559	1	2	63	0.031746	0	53	0	1	80	0.0125
1557	GDF7	1	0.178414	0.271586	1	63	0.015873	2	53	0.0377358	0	80	0
1558	GFPT1	0.242325	1	0.271586	2	63	0.031746	1	53	0.0188679	0	80	0
1559	GIGYF1	1	0.178414	0.271586	1	63	0.015873	2	53	0.0377358	0	80	0
1560	GLB1L3	0.242325	1	0.271586	2	63	0.031746	1	53	0.0188679	0	80	0
1561	GLE1	0.552498	0.178414	1	0	63	0	2	53	0.0377358	1	80	0.0125
1562	GLI3	0.552498	1	0.568208	0	63	0	1	53	0.0188679	2	80	0.025
1563	GLP2R	0.242325	0.564559	1	2	63	0.031746	0	53	0	1	80	0.0125
1564	GLYAT	0.552498	0.564559	0.0664843	0	63	0	0	53	0	3	80	0.0375
1565	GOLGA6L3	1	1	1	1	63	0.015873	1	53	0.0188679	1	80	0.0125
1566	GOLGA6L7	1	1	1	1	63	0.015873	1	53	0.0188679	1	80	0.0125
1567	GPATCH1	0.552498	0.178414	1	0	63	0	2	53	0.0377358	1	80	0.0125
1568	GPATCH8	0.242325	0.564559	1	2	63	0.031746	0	53	0	1	80	0.0125
1569	GPC6	0.552498	1	0.568208	0	63	0	1	53	0.0188679	2	80	0.025
1570	GPIHBP1	1	0.178414	0.271586	1	63	0.015873	2	53	0.0377358	0	80	0
1571	GPLD1	0.552498	1	0.568208	0	63	0	1	53	0.0188679	2	80	0.025
1572	GPR31	1	0.564559	0.568208	1	63	0.015873	0	53	0	2	80	0.025
1573	GPRC6A	0.242325	0.564559	1	2	63	0.031746	0	53	0	1	80	0.0125
1574	GRIA2	1	0.564559	0.568208	1	63	0.015873	0	53	0	2	80	0.025
1575	GRIA4	0.242325	0.564559	1	2	63	0.031746	0	53	0	1	80	0.0125
1576	GRIK5	1	1	1	1	63	0.015873	1	53	0.0188679	1	80	0.0125
1577	GRIN3A	0.242325	0.564559	1	2	63	0.031746	0	53	0	1	80	0.0125
1578	GRM6	1	1	1	1	63	0.015873	1	53	0.0188679	1	80	0.0125
1579	GSAP	0.552498	1	0.568208	0	63	0	1	53	0.0188679	2	80	0.025
1580	GTPBP4	0.552498	1	0.568208	0	63	0	1	53	0.0188679	2	80	0.025
1581	GUCA1C	0.540659	1	1	1	63	0.015873	0	53	0	1	80	0.0125
1582	GUSB	1	1	1	1	63	0.015873	1	53	0.0188679	1	80	0.0125
1583	GZF1	1	0.564559	0.568208	1	63	0.015873	0	53	0	2	80	0.025
1584	H1-7	0.0321344	0.564559	0.271586	3	63	0.047619	0	53	0	0	80	0
1585	H2AC8	0.552498	0.564559	0.0664843	0	63	0	0	53	0	3	80	0.0375
1586	H3Y1	0.242325	0.564559	1	2	63	0.031746	0	53	0	1	80	0.0125
1587	HAVCR1	0.552498	0.564559	0.0664843	0	63	0	0	53	0	3	80	0.0375
1588	HBS1L	1	0.178414	0.271586	1	63	0.015873	2	53	0.0377358	0	80	0
1589	HCN2	0.552498	0.564559	0.0664843	0	63	0	0	53	0	3	80	0.0375
1590	HDAC3	1	0.564559	0.568208	1	63	0.015873	0	53	0	2	80	0.025
1591	HDAC5	0.552498	0.564559	0.0664843	0	63	0	0	53	0	3	80	0.0375
1592	HDAC7	0.242325	1	0.271586	2	63	0.031746	1	53	0.0188679	0	80	0
1593	HEATR5A	1	1	1	1	63	0.015873	1	53	0.0188679	1	80	0.0125
1594	HEATR5B	1	1	1	1	63	0.015873	1	53	0.0188679	1	80	0.0125
1595	HEG1	1	1	1	1	63	0.015873	1	53	0.0188679	1	80	0.0125
1596	HIPK2	0.552498	0.564559	0.0664843	0	63	0	0	53	0	3	80	0.0375
1597	HIVEP2	0.242325	1	0.271586	2	63	0.031746	1	53	0.0188679	0	80	0
1598	HK2	0.552498	0.564559	0.0664843	0	63	0	0	53	0	3	80	0.0375
1599	HK3	1	1	1	1	63	0.015873	1	53	0.0188679	1	80	0.0125
1600	HNF4A	0.0321344	0.564559	0.271586	3	63	0.047619	0	53	0	0	80	0
1601	HNRNPUL1	0.242325	1	0.271586	2	63	0.031746	1	53	0.0188679	0	80	0
1602	HPGD	1	0.564559	0.568208	1	63	0.015873	0	53	0	2	80	0.025
1603	HRG	1	1	1	1	63	0.015873	1	53	0.0188679	1	80	0.0125
1604	HS3ST5	1	1	1	1	63	0.015873	1	53	0.0188679	1	80	0.0125
1605	HSPA2	0.552498	1	0.568208	0	63	0	1	53	0.0188679	2	80	0.025
1606	HSPBAP1	0.552498	1	0.568208	0	63	0	1	53	0.0188679	2	80	0.025
1607	HTR3A	1	1	1	1	63	0.015873	1	53	0.0188679	1	80	0.0125
1608	HUNK	1	0.564559	0.568208	1	63	0.015873	0	53	0	2	80	0.025
1609	ICA1	1	1	1	1	63	0.015873	1	53	0.0188679	1	80	0.0125
1610	IDO2	1	0.178414	0.271586	1	63	0.015873	2	53	0.0377358	0	80	0
1611	IFI44	1	1	1	1	63	0.015873	1	53	0.0188679	1	80	0.0125
1612	IGHMBP2	1	0.564559	0.568208	1	63	0.015873	0	53	0	2	80	0.025
1613	IGSF11	1	0.564559	0.568208	1	63	0.015873	0	53	0	2	80	0.025
1614	IL12RB1	0.242325	0.564559	1	2	63	0.031746	0	53	0	1	80	0.0125
1615	IL15RA	0.0321344	0.564559	0.271586	3	63	0.047619	0	53	0	0	80	0
1616	IL23R	0.242325	0.564559	1	2	63	0.031746	0	53	0	1	80	0.0125
1617	IMPG1	0.242325	0.564559	1	2	63	0.031746	0	53	0	1	80	0.0125
1618	IMPG2	0.242325	1	0.271586	2	63	0.031746	1	53	0.0188679	0	80	0
1619	INA	1	0.564559	0.568208	1	63	0.015873	0	53	0	2	80	0.025
1620	INAVA	1	1	1	1	63	0.015873	1	53	0.0188679	1	80	0.0125
1621	INF2	0.552498	0.564559	0.0664843	0	63	0	0	53	0	3	80	0.0375
1622	INPP5B	1	0.564559	0.568208	1	63	0.015873	0	53	0	2	80	0.025
1623	INPP5F	0.552498	0.0189564	0.271586	0	63	0	3	53	0.0566038	0	80	0
1624	INSYN1	1	1	1	1	63	0.015873	1	53	0.0188679	1	80	0.0125
1625	INTS13	1	0.564559	0.568208	1	63	0.015873	0	53	0	2	80	0.025
1626	INTS4	1	1	1	1	63	0.015873	1	53	0.0188679	1	80	0.0125
1627	IPO5	0.552498	0.564559	0.0664843	0	63	0	0	53	0	3	80	0.0375
1628	IPO8	1	1	1	1	63	0.015873	1	53	0.0188679	1	80	0.0125
1629	IQCN	1	0.564559	0.568208	1	63	0.015873	0	53	0	2	80	0.025
1630	IQGAP2	1	1	1	1	63	0.015873	1	53	0.0188679	1	80	0.0125
1631	IREB2	0.242325	1	0.271586	2	63	0.031746	1	53	0.0188679	0	80	0
1632	IRS1	0.0321344	0.564559	0.271586	3	63	0.047619	0	53	0	0	80	0
1633	ISM2	1	1	1	1	63	0.015873	1	53	0.0188679	1	80	0.0125
1634	ITCH	0.242325	0.564559	1	2	63	0.031746	0	53	0	1	80	0.0125
1635	ITGA9	0.552498	1	0.568208	0	63	0	1	53	0.0188679	2	80	0.025
1636	ITGAD	1	0.178414	0.271586	1	63	0.015873	2	53	0.0377358	0	80	0
1637	ITGAX	0.242325	0.564559	1	2	63	0.031746	0	53	0	1	80	0.0125
1638	ITGB5	0.552498	0.178414	1	0	63	0	2	53	0.0377358	1	80	0.0125
1639	ITGB7	1	0.564559	0.568208	1	63	0.015873	0	53	0	2	80	0.025
1640	ITGBL1	0.0321344	0.564559	0.271586	3	63	0.047619	0	53	0	0	80	0
1641	ITPRIP	1	1	1	1	63	0.015873	1	53	0.0188679	1	80	0.0125
1642	IWS1	0.0321344	0.564559	0.271586	3	63	0.047619	0	53	0	0	80	0
1643	IZUMO3	0.242325	0.564559	1	2	63	0.031746	0	53	0	1	80	0.0125
1644	JMJD7-PLA2G4B	0.242325	0.564559	1	2	63	0.031746	0	53	0	1	80	0.0125
1645	KCNA4	1	1	0.165358	0	63	0	0	53	0	2	80	0.025
1646	KCNB2	1	0.178414	0.271586	1	63	0.015873	2	53	0.0377358	0	80	0
1647	KCNH4	0.242325	0.564559	1	2	63	0.031746	0	53	0	1	80	0.0125
1648	KCNK10	1	1	1	1	63	0.015873	1	53	0.0188679	1	80	0.0125
1649	KCNK3	0.242325	1	0.271586	2	63	0.031746	1	53	0.0188679	0	80	0
1650	KCNN2	0.242325	0.564559	1	2	63	0.031746	0	53	0	1	80	0.0125
1651	KCNQ5	0.552498	0.178414	1	0	63	0	2	53	0.0377358	1	80	0.0125
1652	KCP	0.552498	1	0.568208	0	63	0	1	53	0.0188679	2	80	0.025
1653	KCTD1	1	0.564559	0.568208	1	63	0.015873	0	53	0	2	80	0.025
1654	KDM1A	1	0.564559	0.568208	1	63	0.015873	0	53	0	2	80	0.025
1655	KDM3A	0.102198	1	0.51439	2	63	0.031746	0	53	0	0	80	0
1656	KDM4A	1	0.564559	0.568208	1	63	0.015873	0	53	0	2	80	0.025
1657	KEAP1	1	0.564559	0.568208	1	63	0.015873	0	53	0	2	80	0.025
1658	KIAA0100	1	1	1	1	63	0.015873	1	53	0.0188679	1	80	0.0125
1659	KIAA0753	0.242325	1	0.271586	2	63	0.031746	1	53	0.0188679	0	80	0
1660	KIAA1109	0.552498	1	0.568208	0	63	0	1	53	0.0188679	2	80	0.025
1661	KIAA1217	1	1	1	1	63	0.015873	1	53	0.0188679	1	80	0.0125
1662	KIAA1328	0.242325	0.564559	1	2	63	0.031746	0	53	0	1	80	0.0125
1663	KIF14	0.552498	0.564559	0.0664843	0	63	0	0	53	0	3	80	0.0375
1664	KIF1C	1	0.178414	0.271586	1	63	0.015873	2	53	0.0377358	0	80	0
1665	KIF20A	0.552498	0.178414	1	0	63	0	2	53	0.0377358	1	80	0.0125
1666	KIF20B	1	1	1	1	63	0.015873	1	53	0.0188679	1	80	0.0125
1667	KIF22	0.242325	1	0.271586	2	63	0.031746	1	53	0.0188679	0	80	0
1668	KIF27	1	1	1	1	63	0.015873	1	53	0.0188679	1	80	0.0125
1669	KIF4B	1	1	1	1	63	0.015873	1	53	0.0188679	1	80	0.0125
1670	KIFAP3	0.242325	1	0.271586	2	63	0.031746	1	53	0.0188679	0	80	0
1671	KIFC2	0.552498	1	0.568208	0	63	0	1	53	0.0188679	2	80	0.025
1672	KIRREL1	0.552498	0.564559	0.0664843	0	63	0	0	53	0	3	80	0.0375
1673	KLF11	1	0.564559	0.568208	1	63	0.015873	0	53	0	2	80	0.025
1674	KLF18	0.552498	1	0.568208	0	63	0	1	53	0.0188679	2	80	0.025
1675	KLHDC7A	0.552498	0.0189564	0.271586	0	63	0	3	53	0.0566038	0	80	0
1676	KLHDC7B	0.242325	1	0.271586	2	63	0.031746	1	53	0.0188679	0	80	0
1677	KLHL20	0.242325	0.564559	1	2	63	0.031746	0	53	0	1	80	0.0125
1678	KPRP	0.552498	0.178414	1	0	63	0	2	53	0.0377358	1	80	0.0125
1679	KRI1	0.552498	0.178414	1	0	63	0	2	53	0.0377358	1	80	0.0125
1680	KRT16	0.242325	1	0.271586	2	63	0.031746	1	53	0.0188679	0	80	0
1681	KRT38	1	0.564559	0.568208	1	63	0.015873	0	53	0	2	80	0.025
1682	KRT5	0.242325	0.564559	1	2	63	0.031746	0	53	0	1	80	0.0125
1683	KRT74	1	0.178414	0.271586	1	63	0.015873	2	53	0.0377358	0	80	0
1684	KRTAP5-11	0.552498	0.178414	1	0	63	0	2	53	0.0377358	1	80	0.0125
1685	KSR1	0.242325	0.564559	1	2	63	0.031746	0	53	0	1	80	0.0125
1686	KSR2	1	0.564559	0.568208	1	63	0.015873	0	53	0	2	80	0.025
1687	KTN1	1	0.564559	0.568208	1	63	0.015873	0	53	0	2	80	0.025
1688	LAMC1	1	0.564559	0.568208	1	63	0.015873	0	53	0	2	80	0.025
1689	LAMC3	1	0.178414	0.271586	1	63	0.015873	2	53	0.0377358	0	80	0
1690	LAMP2	1	1	1	1	63	0.015873	1	53	0.0188679	1	80	0.0125
1691	LARP1	0.552498	0.564559	0.0664843	0	63	0	0	53	0	3	80	0.0375
1692	LCN2	1	0.564559	0.568208	1	63	0.015873	0	53	0	2	80	0.025
1693	LGI4	0.540659	1	1	1	63	0.015873	0	53	0	1	80	0.0125
1694	LGR6	0.552498	0.178414	1	0	63	0	2	53	0.0377358	1	80	0.0125
1695	LIFR	1	1	1	1	63	0.015873	1	53	0.0188679	1	80	0.0125
1696	LIME1	0.552498	1	0.568208	0	63	0	1	53	0.0188679	2	80	0.025
1697	LIPE	0.0321344	0.564559	0.271586	3	63	0.047619	0	53	0	0	80	0
1698	LMOD2	0.242325	0.564559	1	2	63	0.031746	0	53	0	1	80	0.0125
1699	LMTK3	0.540659	0.468707	0.51439	1	63	0.015873	1	53	0.0188679	0	80	0
1700	LOC101928841	1	0.564559	0.568208	1	63	0.015873	0	53	0	2	80	0.025
1701	LOC645177	0.242325	0.564559	1	2	63	0.031746	0	53	0	1	80	0.0125
1702	LONRF2	1	1	1	1	63	0.015873	1	53	0.0188679	1	80	0.0125
1703	LPXN	1	1	1	1	63	0.015873	1	53	0.0188679	1	80	0.0125
1704	LRBA	1	1	1	1	63	0.015873	1	53	0.0188679	1	80	0.0125
1705	LRFN2	1	0.564559	0.568208	1	63	0.015873	0	53	0	2	80	0.025
1706	LRRK1	1	1	1	1	63	0.015873	1	53	0.0188679	1	80	0.0125
1707	LRRN1	0.242325	1	0.271586	2	63	0.031746	1	53	0.0188679	0	80	0
1708	LRRN4	0.552498	0.564559	0.0664843	0	63	0	0	53	0	3	80	0.0375
1709	LRRTM1	1	1	1	1	63	0.015873	1	53	0.0188679	1	80	0.0125
1710	LRRTM3	1	1	1	1	63	0.015873	1	53	0.0188679	1	80	0.0125
1711	LRRTM4	1	0.178414	0.271586	1	63	0.015873	2	53	0.0377358	0	80	0
1712	LY75	0.552498	0.0189564	0.271586	0	63	0	3	53	0.0566038	0	80	0
1713	MAD1L1	0.242325	0.564559	1	2	63	0.031746	0	53	0	1	80	0.0125
1714	MAGEB10	1	0.564559	0.568208	1	63	0.015873	0	53	0	2	80	0.025
1715	MAGEC3	0.0321344	0.564559	0.271586	3	63	0.047619	0	53	0	0	80	0
1716	MAGEE2	1	0.564559	0.568208	1	63	0.015873	0	53	0	2	80	0.025
1717	MAGI2	0.242325	1	0.271586	2	63	0.031746	1	53	0.0188679	0	80	0
1718	MAN2B2	1	0.178414	0.271586	1	63	0.015873	2	53	0.0377358	0	80	0
1719	MAP1B	1	0.178414	0.271586	1	63	0.015873	2	53	0.0377358	0	80	0
1720	MAP3K11	0.552498	0.178414	1	0	63	0	2	53	0.0377358	1	80	0.0125
1721	MAP3K13	1	1	1	1	63	0.015873	1	53	0.0188679	1	80	0.0125
1722	MAP3K15	0.242325	1	0.271586	2	63	0.031746	1	53	0.0188679	0	80	0
1723	MAP3K5	0.540659	1	1	1	63	0.015873	0	53	0	1	80	0.0125
1724	MARK4	0.242325	0.564559	1	2	63	0.031746	0	53	0	1	80	0.0125
1725	MASP2	1	0.178414	0.271586	1	63	0.015873	2	53	0.0377358	0	80	0
1726	MAST3	0.552498	0.564559	0.0664843	0	63	0	0	53	0	3	80	0.0375
1727	MATN3	1	0.564559	0.568208	1	63	0.015873	0	53	0	2	80	0.025
1728	MAVS	1	1	1	1	63	0.015873	1	53	0.0188679	1	80	0.0125
1729	MBD5	0.552498	0.564559	0.0664843	0	63	0	0	53	0	3	80	0.0375
1730	MBOAT4	0.552498	1	0.568208	0	63	0	1	53	0.0188679	2	80	0.025
1731	MC2R	0.242325	0.564559	1	2	63	0.031746	0	53	0	1	80	0.0125
1732	MCCC1	0.102198	1	0.51439	2	63	0.031746	0	53	0	0	80	0
1733	MCF2	0.552498	0.564559	0.0664843	0	63	0	0	53	0	3	80	0.0375
1734	MCM5	0.242325	1	0.271586	2	63	0.031746	1	53	0.0188679	0	80	0
1735	MCTP1	0.552498	0.0189564	0.271586	0	63	0	3	53	0.0566038	0	80	0
1736	ME3	1	0.564559	0.568208	1	63	0.015873	0	53	0	2	80	0.025
1737	MED15	1	0.564559	0.568208	1	63	0.015873	0	53	0	2	80	0.025
1738	MEF2C	1	1	1	1	63	0.015873	1	53	0.0188679	1	80	0.0125
1739	MEFV	1	1	1	1	63	0.015873	1	53	0.0188679	1	80	0.0125
1740	MEGF8	1	1	1	1	63	0.015873	1	53	0.0188679	1	80	0.0125
1741	MEI1	1	1	1	1	63	0.015873	1	53	0.0188679	1	80	0.0125
1742	MET	1	0.564559	0.568208	1	63	0.015873	0	53	0	2	80	0.025
1743	METTL24	0.242325	1	0.271586	2	63	0.031746	1	53	0.0188679	0	80	0
1744	METTL3	0.552498	1	0.568208	0	63	0	1	53	0.0188679	2	80	0.025
1745	METTL8	0.242325	1	0.271586	2	63	0.031746	1	53	0.0188679	0	80	0
1746	MFN1	0.552498	1	0.568208	0	63	0	1	53	0.0188679	2	80	0.025
1747	MFSD13A	1	0.564559	0.568208	1	63	0.015873	0	53	0	2	80	0.025
1748	MGA	1	0.564559	0.568208	1	63	0.015873	0	53	0	2	80	0.025
1749	MGAM	0.552498	0.564559	0.0664843	0	63	0	0	53	0	3	80	0.0375
1750	MIA2	0.242325	0.564559	1	2	63	0.031746	0	53	0	1	80	0.0125
1751	MIB1	0.552498	0.178414	1	0	63	0	2	53	0.0377358	1	80	0.0125
1752	MISP	0.242325	1	0.271586	2	63	0.031746	1	53	0.0188679	0	80	0
1753	MLF1	1	1	1	1	63	0.015873	1	53	0.0188679	1	80	0.0125
1754	MLPH	0.242325	1	0.271586	2	63	0.031746	1	53	0.0188679	0	80	0
1755	MME	0.552498	1	0.568208	0	63	0	1	53	0.0188679	2	80	0.025
1756	MMS19	0.0321344	0.564559	0.271586	3	63	0.047619	0	53	0	0	80	0
1757	MORC2	0.552498	1	0.568208	0	63	0	1	53	0.0188679	2	80	0.025
1758	MROH9	1	0.564559	0.568208	1	63	0.015873	0	53	0	2	80	0.025
1759	MS4A14	1	0.564559	0.568208	1	63	0.015873	0	53	0	2	80	0.025
1760	MSH2	0.552498	1	0.568208	0	63	0	1	53	0.0188679	2	80	0.025
1761	MSRB2	0.552498	0.178414	1	0	63	0	2	53	0.0377358	1	80	0.0125
1762	MST1	0.242325	1	0.271586	2	63	0.031746	1	53	0.0188679	0	80	0
1763	MTA3	1	1	1	1	63	0.015873	1	53	0.0188679	1	80	0.0125
1764	MTDH	0.552498	1	0.568208	0	63	0	1	53	0.0188679	2	80	0.025
1765	MTERF1	0.552498	0.564559	0.0664843	0	63	0	0	53	0	3	80	0.0375
1766	MTF1	1	1	1	1	63	0.015873	1	53	0.0188679	1	80	0.0125
1767	MTSS2	0.552498	0.178414	1	0	63	0	2	53	0.0377358	1	80	0.0125
1768	MTUS1	1	1	1	1	63	0.015873	1	53	0.0188679	1	80	0.0125
1769	MYBL1	1	0.564559	0.568208	1	63	0.015873	0	53	0	2	80	0.025
1770	MYO1C	1	0.564559	0.568208	1	63	0.015873	0	53	0	2	80	0.025
1771	MYO1H	1	0.564559	0.568208	1	63	0.015873	0	53	0	2	80	0.025
1772	MYO3B	0.242325	1	0.271586	2	63	0.031746	1	53	0.0188679	0	80	0
1773	MYO5A	1	0.564559	0.568208	1	63	0.015873	0	53	0	2	80	0.025
1774	MYO5B	0.552498	1	0.568208	0	63	0	1	53	0.0188679	2	80	0.025
1775	MYOM3	1	1	1	1	63	0.015873	1	53	0.0188679	1	80	0.0125
1776	MYRIP	1	1	1	1	63	0.015873	1	53	0.0188679	1	80	0.0125
1777	NADSYN1	0.552498	0.564559	0.0664843	0	63	0	0	53	0	3	80	0.0375
1778	NARF	0.552498	1	0.568208	0	63	0	1	53	0.0188679	2	80	0.025
1779	NBEAL2	0.552498	1	0.568208	0	63	0	1	53	0.0188679	2	80	0.025
1780	NBPF12	0.242325	0.564559	1	2	63	0.031746	0	53	0	1	80	0.0125
1781	NBPF14	1	0.468707	1	0	63	0	1	53	0.0188679	1	80	0.0125
1782	NCAM2	1	0.564559	0.568208	1	63	0.015873	0	53	0	2	80	0.025
1783	NCAPD3	1	0.564559	0.568208	1	63	0.015873	0	53	0	2	80	0.025
1784	NCAPG2	1	1	1	1	63	0.015873	1	53	0.0188679	1	80	0.0125
1785	NCKAP5L	0.552498	0.564559	0.0664843	0	63	0	0	53	0	3	80	0.0375
1786	NCLN	0.242325	0.564559	1	2	63	0.031746	0	53	0	1	80	0.0125
1787	NCOA2	1	0.564559	0.568208	1	63	0.015873	0	53	0	2	80	0.025
1788	NCOA3	1	1	1	1	63	0.015873	1	53	0.0188679	1	80	0.0125
1789	NCOA6	0.552498	0.178414	1	0	63	0	2	53	0.0377358	1	80	0.0125
1790	NEIL1	0.242325	0.564559	1	2	63	0.031746	0	53	0	1	80	0.0125
1791	NEK5	0.242325	0.564559	1	2	63	0.031746	0	53	0	1	80	0.0125
1792	NEUROG3	0.552498	0.178414	1	0	63	0	2	53	0.0377358	1	80	0.0125
1793	NFAT5	0.552498	1	0.568208	0	63	0	1	53	0.0188679	2	80	0.025
1794	NFATC3	0.552498	0.178414	1	0	63	0	2	53	0.0377358	1	80	0.0125
1795	NGEF	1	1	1	1	63	0.015873	1	53	0.0188679	1	80	0.0125
1796	NHSL1	0.552498	1	0.568208	0	63	0	1	53	0.0188679	2	80	0.025
1797	NIBAN3	0.552498	1	0.568208	0	63	0	1	53	0.0188679	2	80	0.025
1798	NID1	1	0.564559	0.568208	1	63	0.015873	0	53	0	2	80	0.025
1799	NLRP4	1	0.564559	0.568208	1	63	0.015873	0	53	0	2	80	0.025
1800	NMD3	1	1	1	1	63	0.015873	1	53	0.0188679	1	80	0.0125
1801	NOL4L	0.552498	1	0.568208	0	63	0	1	53	0.0188679	2	80	0.025
1802	NOS2	0.242325	0.564559	1	2	63	0.031746	0	53	0	1	80	0.0125
1803	NPAS4	0.552498	1	0.568208	0	63	0	1	53	0.0188679	2	80	0.025
1804	NPHS2	1	0.564559	0.568208	1	63	0.015873	0	53	0	2	80	0.025
1805	NPY1R	1	0.564559	0.568208	1	63	0.015873	0	53	0	2	80	0.025
1806	NR3C2	1	0.468707	1	0	63	0	1	53	0.0188679	1	80	0.0125
1807	NRG1	0.552498	0.178414	1	0	63	0	2	53	0.0377358	1	80	0.0125
1808	NRG2	0.540659	0.468707	0.51439	1	63	0.015873	1	53	0.0188679	0	80	0
1809	NRROS	1	0.178414	0.271586	1	63	0.015873	2	53	0.0377358	0	80	0
1810	NSD2	0.242325	0.564559	1	2	63	0.031746	0	53	0	1	80	0.0125
1811	NTNG1	0.0321344	0.564559	0.271586	3	63	0.047619	0	53	0	0	80	0
1812	NTRK1	0.552498	1	0.568208	0	63	0	1	53	0.0188679	2	80	0.025
1813	NTRK3	0.242325	0.564559	1	2	63	0.031746	0	53	0	1	80	0.0125
1814	NUCB2	1	0.564559	0.568208	1	63	0.015873	0	53	0	2	80	0.025
1815	NUP133	1	0.564559	0.568208	1	63	0.015873	0	53	0	2	80	0.025
1816	NUP153	0.552498	1	0.568208	0	63	0	1	53	0.0188679	2	80	0.025
1817	NUP155	0.552498	1	0.568208	0	63	0	1	53	0.0188679	2	80	0.025
1818	NUP188	0.0321344	0.564559	0.271586	3	63	0.047619	0	53	0	0	80	0
1819	NUP214	1	1	1	1	63	0.015873	1	53	0.0188679	1	80	0.0125
1820	NUTM1	0.242325	1	0.271586	2	63	0.031746	1	53	0.0188679	0	80	0
1821	ODF3B	1	0.564559	0.568208	1	63	0.015873	0	53	0	2	80	0.025
1822	ODF4	1	1	1	1	63	0.015873	1	53	0.0188679	1	80	0.0125
1823	OLFML2A	0.552498	0.178414	1	0	63	0	2	53	0.0377358	1	80	0.0125
1824	OPRM1	1	1	1	1	63	0.015873	1	53	0.0188679	1	80	0.0125
1825	OR10J3	0.242325	1	0.271586	2	63	0.031746	1	53	0.0188679	0	80	0
1826	OR2G2	0.242325	0.564559	1	2	63	0.031746	0	53	0	1	80	0.0125
1827	OR2L13	1	1	1	1	63	0.015873	1	53	0.0188679	1	80	0.0125
1828	OR2M5	1	0.564559	0.568208	1	63	0.015873	0	53	0	2	80	0.025
1829	OR4Q3	1	0.564559	0.568208	1	63	0.015873	0	53	0	2	80	0.025
1830	OR52A1	1	0.564559	0.568208	1	63	0.015873	0	53	0	2	80	0.025
1831	OR52K1	1	0.178414	0.271586	1	63	0.015873	2	53	0.0377358	0	80	0
1832	OR5A1	0.552498	0.178414	1	0	63	0	2	53	0.0377358	1	80	0.0125
1833	OR5AC2	0.552498	1	0.568208	0	63	0	1	53	0.0188679	2	80	0.025
1834	OR5AK2	0.552498	0.178414	1	0	63	0	2	53	0.0377358	1	80	0.0125
1835	OR5AS1	1	0.178414	0.271586	1	63	0.015873	2	53	0.0377358	0	80	0
1836	OR5B17	1	0.564559	0.568208	1	63	0.015873	0	53	0	2	80	0.025
1837	OR5D16	1	0.564559	0.568208	1	63	0.015873	0	53	0	2	80	0.025
1838	OR5I1	0.242325	1	0.271586	2	63	0.031746	1	53	0.0188679	0	80	0
1839	OR5M1	1	0.564559	0.568208	1	63	0.015873	0	53	0	2	80	0.025
1840	OR6A2	0.242325	0.564559	1	2	63	0.031746	0	53	0	1	80	0.0125
1841	OR6F1	0.552498	0.564559	0.0664843	0	63	0	0	53	0	3	80	0.0375
1842	OR6T1	1	1	1	1	63	0.015873	1	53	0.0188679	1	80	0.0125
1843	OR7C1	0.552498	1	0.568208	0	63	0	1	53	0.0188679	2	80	0.025
1844	OR8B4	1	1	1	1	63	0.015873	1	53	0.0188679	1	80	0.0125
1845	ORC1	1	1	1	1	63	0.015873	1	53	0.0188679	1	80	0.0125
1846	ORC5	0.242325	0.564559	1	2	63	0.031746	0	53	0	1	80	0.0125
1847	OTOP2	0.552498	0.564559	0.0664843	0	63	0	0	53	0	3	80	0.0375
1848	OTULINL	1	0.564559	0.568208	1	63	0.015873	0	53	0	2	80	0.025
1849	OXCT1	0.242325	0.564559	1	2	63	0.031746	0	53	0	1	80	0.0125
1850	P2RY10	0.242325	0.564559	1	2	63	0.031746	0	53	0	1	80	0.0125
1851	PAM	1	0.564559	0.568208	1	63	0.015873	0	53	0	2	80	0.025
1852	PAPOLA	1	1	1	1	63	0.015873	1	53	0.0188679	1	80	0.0125
1853	PAPPA	0.552498	1	0.568208	0	63	0	1	53	0.0188679	2	80	0.025
1854	PARP4	0.552498	1	0.568208	0	63	0	1	53	0.0188679	2	80	0.025
1855	PASD1	0.242325	1	0.271586	2	63	0.031746	1	53	0.0188679	0	80	0
1856	PAX6	1	1	1	1	63	0.015873	1	53	0.0188679	1	80	0.0125
1857	PAX9	0.242325	0.564559	1	2	63	0.031746	0	53	0	1	80	0.0125
1858	PCDH10	0.552498	0.564559	0.0664843	0	63	0	0	53	0	3	80	0.0375
1859	PCDHA11	0.242325	1	0.271586	2	63	0.031746	1	53	0.0188679	0	80	0
1860	PCDHA13	0.102198	1	0.51439	2	63	0.031746	0	53	0	0	80	0
1861	PCDHA7	1	0.564559	0.568208	1	63	0.015873	0	53	0	2	80	0.025
1862	PCDHB16	1	0.564559	0.568208	1	63	0.015873	0	53	0	2	80	0.025
1863	PCDHB7	1	1	1	1	63	0.015873	1	53	0.0188679	1	80	0.0125
1864	PCDHGA11	1	0.564559	0.568208	1	63	0.015873	0	53	0	2	80	0.025
1865	PCDHGA6	0.552498	1	0.568208	0	63	0	1	53	0.0188679	2	80	0.025
1866	PCDHGA7	0.0321344	0.564559	0.271586	3	63	0.047619	0	53	0	0	80	0
1867	PCDHGA8	0.242325	0.564559	1	2	63	0.031746	0	53	0	1	80	0.0125
1868	PCDHGB5	0.242325	0.564559	1	2	63	0.031746	0	53	0	1	80	0.0125
1869	PCSK5	0.552498	0.564559	0.0664843	0	63	0	0	53	0	3	80	0.0375
1870	PCYT1B	0.540659	1	1	1	63	0.015873	0	53	0	1	80	0.0125
1871	PDE10A	0.552498	0.178414	1	0	63	0	2	53	0.0377358	1	80	0.0125
1872	PDE1C	0.552498	0.178414	1	0	63	0	2	53	0.0377358	1	80	0.0125
1873	PDE6C	1	0.564559	0.568208	1	63	0.015873	0	53	0	2	80	0.025
1874	PECAM1	0.552498	1	0.568208	0	63	0	1	53	0.0188679	2	80	0.025
1875	PER1	1	1	1	1	63	0.015873	1	53	0.0188679	1	80	0.0125
1876	PER3	1	1	1	1	63	0.015873	1	53	0.0188679	1	80	0.0125
1877	PEX1	1	0.564559	0.568208	1	63	0.015873	0	53	0	2	80	0.025
1878	PFKP	1	1	1	1	63	0.015873	1	53	0.0188679	1	80	0.0125
1879	PGK2	0.242325	0.564559	1	2	63	0.031746	0	53	0	1	80	0.0125
1880	PHEX	1	1	1	1	63	0.015873	1	53	0.0188679	1	80	0.0125
1881	PHKB	1	0.564559	0.568208	1	63	0.015873	0	53	0	2	80	0.025
1882	PHLDB1	1	1	1	1	63	0.015873	1	53	0.0188679	1	80	0.0125
1883	PHLDB3	1	0.564559	0.568208	1	63	0.015873	0	53	0	2	80	0.025
1884	PI4KA	1	0.564559	0.568208	1	63	0.015873	0	53	0	2	80	0.025
1885	PIANP	0.552498	0.178414	1	0	63	0	2	53	0.0377358	1	80	0.0125
1886	PIAS2	0.552498	1	0.568208	0	63	0	1	53	0.0188679	2	80	0.025
1887	PIWIL3	1	0.564559	0.568208	1	63	0.015873	0	53	0	2	80	0.025
1888	PIWIL4	1	0.564559	0.568208	1	63	0.015873	0	53	0	2	80	0.025
1889	PKD1L3	1	0.178414	0.271586	1	63	0.015873	2	53	0.0377358	0	80	0
1890	PLA2G6	0.552498	1	0.568208	0	63	0	1	53	0.0188679	2	80	0.025
1891	PLAAT1	1	1	1	1	63	0.015873	1	53	0.0188679	1	80	0.0125
1892	PLAG1	0.242325	1	0.271586	2	63	0.031746	1	53	0.0188679	0	80	0
1893	PLD5	1	1	1	1	63	0.015873	1	53	0.0188679	1	80	0.0125
1894	PLEKHA6	1	0.178414	0.271586	1	63	0.015873	2	53	0.0377358	0	80	0
1895	PLEKHG2	0.552498	1	0.568208	0	63	0	1	53	0.0188679	2	80	0.025
1896	PLEKHG6	0.552498	1	0.568208	0	63	0	1	53	0.0188679	2	80	0.025
1897	PLEKHH1	0.242325	1	0.271586	2	63	0.031746	1	53	0.0188679	0	80	0
1898	PLEKHM3	0.242325	0.564559	1	2	63	0.031746	0	53	0	1	80	0.0125
1899	PLG	0.242325	1	0.271586	2	63	0.031746	1	53	0.0188679	0	80	0
1900	PLK4	1	0.178414	0.271586	1	63	0.015873	2	53	0.0377358	0	80	0
1901	PLOD2	0.552498	0.178414	1	0	63	0	2	53	0.0377358	1	80	0.0125
1902	PLXNA1	0.0321344	0.564559	0.271586	3	63	0.047619	0	53	0	0	80	0
1903	PLXNA2	0.242325	0.564559	1	2	63	0.031746	0	53	0	1	80	0.0125
1904	PM20D1	0.242325	1	0.271586	2	63	0.031746	1	53	0.0188679	0	80	0
1905	PMFBP1	0.552498	1	0.568208	0	63	0	1	53	0.0188679	2	80	0.025
1906	PNMA3	1	0.564559	0.568208	1	63	0.015873	0	53	0	2	80	0.025
1907	POF1B	1	1	1	1	63	0.015873	1	53	0.0188679	1	80	0.0125
1908	POLK	1	1	1	1	63	0.015873	1	53	0.0188679	1	80	0.0125
1909	POLQ	1	0.468707	1	0	63	0	1	53	0.0188679	1	80	0.0125
1910	POLR1G	0.552498	0.178414	1	0	63	0	2	53	0.0377358	1	80	0.0125
1911	POM121L2	1	0.564559	0.568208	1	63	0.015873	0	53	0	2	80	0.025
1912	POP1	0.242325	0.564559	1	2	63	0.031746	0	53	0	1	80	0.0125
1913	POT1	0.242325	1	0.271586	2	63	0.031746	1	53	0.0188679	0	80	0
1914	POTEA	0.242325	0.564559	1	2	63	0.031746	0	53	0	1	80	0.0125
1915	POU4F1	0.552498	0.564559	0.0664843	0	63	0	0	53	0	3	80	0.0375
1916	PPFIBP2	0.552498	1	0.568208	0	63	0	1	53	0.0188679	2	80	0.025
1917	PPIG	0.552498	0.564559	0.0664843	0	63	0	0	53	0	3	80	0.0375
1918	PPM1E	0.242325	0.564559	1	2	63	0.031746	0	53	0	1	80	0.0125
1919	PPM1F	0.552498	0.178414	1	0	63	0	2	53	0.0377358	1	80	0.0125
1920	PPP1R12C	1	0.564559	0.568208	1	63	0.015873	0	53	0	2	80	0.025
1921	PPP1R3A	1	1	1	1	63	0.015873	1	53	0.0188679	1	80	0.0125
1922	PPP2R1A	0.242325	0.564559	1	2	63	0.031746	0	53	0	1	80	0.0125
1923	PPP2R5D	0.552498	1	0.568208	0	63	0	1	53	0.0188679	2	80	0.025
1924	PPP4R3C	1	0.564559	0.568208	1	63	0.015873	0	53	0	2	80	0.025
1925	PRAM1	1	0.564559	0.568208	1	63	0.015873	0	53	0	2	80	0.025
1926	PRDM1	0.242325	1	0.271586	2	63	0.031746	1	53	0.0188679	0	80	0
1927	PRDM10	1	0.564559	0.568208	1	63	0.015873	0	53	0	2	80	0.025
1928	PRDM15	0.552498	1	0.568208	0	63	0	1	53	0.0188679	2	80	0.025
1929	PRKAB2	0.242325	0.564559	1	2	63	0.031746	0	53	0	1	80	0.0125
1930	PRKCQ	0.552498	0.564559	0.0664843	0	63	0	0	53	0	3	80	0.0375
1931	PRKD3	0.242325	0.564559	1	2	63	0.031746	0	53	0	1	80	0.0125
1932	PRKDC	0.552498	1	0.568208	0	63	0	1	53	0.0188679	2	80	0.025
1933	PROX1	0.552498	0.564559	0.0664843	0	63	0	0	53	0	3	80	0.0375
1934	PRPF3	1	0.564559	0.568208	1	63	0.015873	0	53	0	2	80	0.025
1935	PRPF40B	0.552498	1	0.568208	0	63	0	1	53	0.0188679	2	80	0.025
1936	PRPF6	1	1	1	1	63	0.015873	1	53	0.0188679	1	80	0.0125
1937	PRR23B	0.552498	0.178414	1	0	63	0	2	53	0.0377358	1	80	0.0125
1938	PRR5	0.242325	1	0.271586	2	63	0.031746	1	53	0.0188679	0	80	0
1939	PRSS36	0.552498	0.564559	0.0664843	0	63	0	0	53	0	3	80	0.0375
1940	PRSS38	0.552498	1	0.568208	0	63	0	1	53	0.0188679	2	80	0.025
1941	PRTG	0.242325	0.564559	1	2	63	0.031746	0	53	0	1	80	0.0125
1942	PSG1	0.552498	1	0.568208	0	63	0	1	53	0.0188679	2	80	0.025
1943	PSMA6	1	1	1	1	63	0.015873	1	53	0.0188679	1	80	0.0125
1944	PSMC2	1	1	1	1	63	0.015873	1	53	0.0188679	1	80	0.0125
1945	PSME4	0.552498	0.178414	1	0	63	0	2	53	0.0377358	1	80	0.0125
1946	PTCHD4	1	0.564559	0.568208	1	63	0.015873	0	53	0	2	80	0.025
1947	PTGDR2	0.552498	0.178414	1	0	63	0	2	53	0.0377358	1	80	0.0125
1948	PTGER4	1	0.468707	1	0	63	0	1	53	0.0188679	1	80	0.0125
1949	PTOV1	0.552498	0.0189564	0.271586	0	63	0	3	53	0.0566038	0	80	0
1950	PTPN23	1	0.564559	0.568208	1	63	0.015873	0	53	0	2	80	0.025
1951	PTPRF	0.552498	1	0.568208	0	63	0	1	53	0.0188679	2	80	0.025
1952	PTPRU	1	0.564559	0.568208	1	63	0.015873	0	53	0	2	80	0.025
1953	PTX3	1	0.564559	0.568208	1	63	0.015873	0	53	0	2	80	0.025
1954	PUM2	0.552498	0.564559	0.0664843	0	63	0	0	53	0	3	80	0.0375
1955	PXDN	0.552498	0.564559	0.0664843	0	63	0	0	53	0	3	80	0.0375
1956	PYGO1	0.552498	0.564559	0.0664843	0	63	0	0	53	0	3	80	0.0375
1957	RAB11FIP5	0.552498	1	0.568208	0	63	0	1	53	0.0188679	2	80	0.025
1958	RABL6	1	0.564559	0.568208	1	63	0.015873	0	53	0	2	80	0.025
1959	RANBP3L	0.552498	0.178414	1	0	63	0	2	53	0.0377358	1	80	0.0125
1960	RANBP6	1	1	1	1	63	0.015873	1	53	0.0188679	1	80	0.0125
1961	RANBP9	0.0321344	0.564559	0.271586	3	63	0.047619	0	53	0	0	80	0
1962	RASGRP4	0.102198	1	0.51439	2	63	0.031746	0	53	0	0	80	0
1963	RB1CC1	0.552498	0.564559	0.0664843	0	63	0	0	53	0	3	80	0.0375
1964	RBMX	1	0.178414	0.271586	1	63	0.015873	2	53	0.0377358	0	80	0
1965	RBMXL3	1	0.564559	0.568208	1	63	0.015873	0	53	0	2	80	0.025
1966	RBPJ	0.0321344	0.564559	0.271586	3	63	0.047619	0	53	0	0	80	0
1967	RC3H1	0.242325	0.564559	1	2	63	0.031746	0	53	0	1	80	0.0125
1968	RC3H2	1	0.564559	0.568208	1	63	0.015873	0	53	0	2	80	0.025
1969	RECQL	0.242325	0.564559	1	2	63	0.031746	0	53	0	1	80	0.0125
1970	RECQL4	0.552498	1	0.568208	0	63	0	1	53	0.0188679	2	80	0.025
1971	REG3A	1	0.178414	0.271586	1	63	0.015873	2	53	0.0377358	0	80	0
1972	REG3G	1	0.564559	0.568208	1	63	0.015873	0	53	0	2	80	0.025
1973	RESF1	1	0.564559	0.568208	1	63	0.015873	0	53	0	2	80	0.025
1974	RET	1	0.564559	0.568208	1	63	0.015873	0	53	0	2	80	0.025
1975	RFC3	1	1	1	1	63	0.015873	1	53	0.0188679	1	80	0.0125
1976	RGL1	0.242325	1	0.271586	2	63	0.031746	1	53	0.0188679	0	80	0
1977	RGL3	1	1	1	1	63	0.015873	1	53	0.0188679	1	80	0.0125
1978	RGPD4	0.552498	0.178414	1	0	63	0	2	53	0.0377358	1	80	0.0125
1979	RGS22	1	0.468707	1	0	63	0	1	53	0.0188679	1	80	0.0125
1980	RGS7	1	0.564559	0.568208	1	63	0.015873	0	53	0	2	80	0.025
1981	RHPN1	1	0.178414	0.271586	1	63	0.015873	2	53	0.0377358	0	80	0
1982	RIN3	0.552498	0.564559	0.0664843	0	63	0	0	53	0	3	80	0.0375
1983	RIPK2	0.552498	1	0.568208	0	63	0	1	53	0.0188679	2	80	0.025
1984	RLF	0.552498	1	0.568208	0	63	0	1	53	0.0188679	2	80	0.025
1985	RNF135	0.242325	1	0.271586	2	63	0.031746	1	53	0.0188679	0	80	0
1986	RNGTT	0.242325	0.564559	1	2	63	0.031746	0	53	0	1	80	0.0125
1987	ROBO1	0.242325	0.564559	1	2	63	0.031746	0	53	0	1	80	0.0125
1988	ROBO3	0.242325	1	0.271586	2	63	0.031746	1	53	0.0188679	0	80	0
1989	ROCK2	0.552498	1	0.568208	0	63	0	1	53	0.0188679	2	80	0.025
1990	RPAP1	0.552498	0.564559	0.0664843	0	63	0	0	53	0	3	80	0.0375
1991	RPS15	1	0.564559	0.568208	1	63	0.015873	0	53	0	2	80	0.025
1992	RSBN1L	0.552498	0.178414	1	0	63	0	2	53	0.0377358	1	80	0.0125
1993	RSF1	1	1	1	1	63	0.015873	1	53	0.0188679	1	80	0.0125
1994	RSPH6A	1	1	1	1	63	0.015873	1	53	0.0188679	1	80	0.0125
1995	RSPO4	1	1	1	1	63	0.015873	1	53	0.0188679	1	80	0.0125
1996	RSRC1	0.242325	1	0.271586	2	63	0.031746	1	53	0.0188679	0	80	0
1997	RTN1	0.242325	0.564559	1	2	63	0.031746	0	53	0	1	80	0.0125
1998	RUNDC1	0.552498	1	0.568208	0	63	0	1	53	0.0188679	2	80	0.025
1999	SASH1	0.552498	1	0.568208	0	63	0	1	53	0.0188679	2	80	0.025
[truncated: 1,001 more rows]
